# Supplementary material for: Effects of touch-screen technology usage on the hand skills dataset
Source: Data Brief. 2020 Sep 30;33:106358. doi: 10.1016/j.dib.2020.106358 (PMC7554022; doi:10.1016/j.dib.2020.106358)
Supplement: Supplementary file 1 [file mmc1.xlsx]

## Sheet: Sheet1
ID	GENDER	TOUCH SCREEN USAGE	AGE	SIBLINGS	MOTHER'S AGE	EDUCATIONAL LEVEL	HOUSEHOLD INCOME	COMPOSITE SCORES ACHS	LEISURE CHSQ	SCHOOL CHSQ	ADL CHSQ
1	Female	HUTSTG	6 years	1-2 siblings	31-40 years	Higher Education	More than RM 3,000	0.02	2.88	3	3
6	Female	LUTSTG	6 years	More than 4 siblings	More than 40 years	Secondary School	More than RM 3,000	5.03	3	3	3
7	Female	HUTSTG	6 years	3-4 siblings	31-40 years	Higher Education	More than RM 3,000	1	2.88	3	3
8	Female	LUTSTG	6 years	3-4 siblings	31-40 years	Higher Education	More than RM 3,000	6.78	3	3	3
9	Female	LUTSTG	5 years	3-4 siblings	31-40 years	Higher Education	More than RM 3,000	4.21	3	3	3
10	Female	LUTSTG	6 years	1-2 siblings	31-40 years	Higher Education	More than RM 3,000	5.25	3	3	3
13	Female	LUTSTG	6 years	1-2 siblings	31-40 years	Higher Education	Less than RM 3,000	3.38	3	3	3
17	Female	HUTSTG	6 years	3-4 siblings	21-30 years	Secondary School	Less than RM 3,000	2.25	2.5	3	3
18	Female	LUTSTG	6 years	1-2 siblings	31-40 years	Higher Education	More than RM 3,000	3.3	2.86	2.86	3
19	Female	LUTSTG	6 years	3-4 siblings	More than 40 years	Higher Education	Less than RM 3,000	3.67	2.75	2.5	2.83
23	Male	HUTSTG	6 years	1-2 siblings	31-40 years	Secondary School	Less than RM 3,000	1	2.86	2.86	2.83
24	Male	HUTSTG	5 years	3-4 siblings	31-40 years	Secondary School	Less than RM 3,000	3.74	2.71	2.38	3
26	Female	HUTSTG	6 years	3-4 siblings	31-40 years	Higher Education	Less than RM 3,000	0.9	2.88	2.88	2.83
27	Male	LUTSTG	5 years	3-4 siblings	31-40 years	Higher Education	More than RM 3,000	3.14	3	3	3
28	Male	HUTSTG	5 years	1-2 siblings	31-40 years	Higher Education	More than RM 3,000	-0.6	3	3	3
29	Male	HUTSTG	5 years	More than 4 siblings	31-40 years	Secondary School	More than RM 3,000	1.21	3	2.71	3
32	Male	HUTSTG	5 years	More than 4 siblings	More than 40 years	Secondary School	Less than RM 3,000	0.53	3	2.83	3
33	Male	HUTSTG	6 years	1-2 siblings	21-30 years	Secondary School	Less than RM 3,000	4.69	2.5	2.75	2.83
34	Male	LUTSTG	6 years	1-2 siblings	31-40 years	Secondary School	Less than RM 3,000	1.73	3	3	3
35	Female	HUTSTG	6 years	3-4 siblings	31-40 years	Secondary School	Less than RM 3,000	2.65	2.43	2.63	2.83
36	Male	HUTSTG	6 years	3-4 siblings	31-40 years	Higher Education	Less than RM 3,000	0.58	2.86	2.88	3
37	Female	LUTSTG	6 years	1-2 siblings	31-40 years	Higher Education	More than RM 3,000	4.58	2.17	3	3
40	Male	HUTSTG	5 years	1-2 siblings	21-30 years	Higher Education	Less than RM 3,000	-0.4	3	3	3
41	Female	HUTSTG	6 years	More than 4 siblings	31-40 years	Secondary School	Less than RM 3,000	4.65	2.57	2.86	3
43	Female	LUTSTG	5 years	3-4 siblings	31-40 years	Higher Education	More than RM 3,000	4.49	3	3	3
44	Male	LUTSTG	6 years	3-4 siblings	31-40 years	Secondary School	Less than RM 3,000	5.36	3	3	3
46	Female	HUTSTG	6 years	More than 4 siblings	More than 40 years	Secondary School	Less than RM 3,000	4.8	2.71	2.75	3
47	Male	LUTSTG	5 years	More than 4 siblings	31-40 years	Secondary School	Less than RM 3,000	0.3	3	2.75	3
49	Male	HUTSTG	6 years	3-4 siblings	More than 40 years	Higher Education	Less than RM 3,000	0.48	3	3	3
50	Male	HUTSTG	6 years	1-2 siblings	More than 40 years	Higher Education	Less than RM 3,000	0.74	3	3	3
51	Female	LUTSTG	5 years	3-4 siblings	31-40 years	Higher Education	More than RM 3,000	2.63	3	3	3
52	Female	HUTSTG	6 years	3-4 siblings	More than 40 years	Secondary School	Less than RM 3,000	3.84	2.75	2.71	3
54	Female	LUTSTG	5 years	3-4 siblings	31-40 years	Secondary School	Less than RM 3,000	0.56	3	3	3
55	Male	HUTSTG	5 years	1-2 siblings	31-40 years	Secondary School	Less than RM 3,000	-0.23	2.86	2.86	2.83
56	Female	LUTSTG	5 years	1-2 siblings	21-30 years	Secondary School	Less than RM 3,000	4.75	3	3	3
57	Female	LUTSTG	5 years	3-4 siblings	31-40 years	Secondary School	Less than RM 3,000	3.04	3	3	3
58	Male	HUTSTG	6 years	1-2 siblings	21-30 years	Secondary School	Less than RM 3,000	-0.1	3	3	3
59	Female	LUTSTG	5 years	3-4 siblings	31-40 years	Secondary School	Less than RM 3,000	1	2.88	2.88	3
61	Female	LUTSTG	5 years	3-4 siblings	31-40 years	Secondary School	Less than RM 3,000	3.74	3	3	3
63	Female	HUTSTG	5 years	3-4 siblings	31-40 years	Secondary School	Less than RM 3,000	0.9	3	3	3
67	Female	LUTSTG	6 years	3-4 siblings	More than 40 years	Secondary School	Less than RM 3,000	2.25	2.88	3	3
68	Male	LUTSTG	5 years	3-4 siblings	31-40 years	Secondary School	Less than RM 3,000	3.65	2.63	2.88	3
69	Male	LUTSTG	5 years	1-2 siblings	21-30 years	Secondary School	Less than RM 3,000	3.6	3	3	3
70	Male	LUTSTG	6 years	3-4 siblings	31-40 years	Secondary School	Less than RM 3,000	3.67	2.75	2.88	3
71	Male	HUTSTG	6 years	3-4 siblings	31-40 years	Secondary School	Less than RM 3,000	0.15	2.5	2.75	3
72	Male	LUTSTG	5 years	3-4 siblings	31-40 years	Secondary School	Less than RM 3,000	2.83	2.75	2.43	2.83
73	Female	LUTSTG	5 years	3-4 siblings	31-40 years	Higher Education	More than RM 3,000	4.69	3	3	3
74	Female	HUTSTG	6 years	3-4 siblings	31-40 years	Higher Education	More than RM 3,000	0.53	3	3	3
75	Female	HUTSTG	5 years	1-2 siblings	31-40 years	Secondary School	Less than RM 3,000	1.73	2.63	2.88	2.83
76	Female	LUTSTG	5 years	1-2 siblings	31-40 years	Secondary School	Less than RM 3,000	3.84	3	2.88	3
77	Male	HUTSTG	5 years	3-4 siblings	31-40 years	Secondary School	Less than RM 3,000	0.56	2.5	2.75	2.83
78	Male	LUTSTG	5 years	3-4 siblings	More than 40 years	Secondary School	Less than RM 3,000	-0.23	3	2	3
79	Male	LUTSTG	6 years	3-4 siblings	31-40 years	Higher Education	More than RM 3,000	2.63	3	3	3
80	Male	HUTSTG	6 years	More than 4 siblings	More than 40 years	Secondary School	Less than RM 3,000	0.48	2.88	2.75	3
81	Male	LUTSTG	5 years	3-4 siblings	More than 40 years	Secondary School	Less than RM 3,000	0.74	3	3	3
82	Male	HUTSTG	6 years	3-4 siblings	31-40 years	Secondary School	Less than RM 3,000	0.85	2.38	2.38	2.83
84	Female	LUTSTG	6 years	More than 4 siblings	21-30 years	Secondary School	More than RM 3,000	0.45	3	3	3
86	Female	HUTSTG	6 years	3-4 siblings	31-40 years	Secondary School	Less than RM 3,000	0.6	2.63	2.57	2.83
87	Female	HUTSTG	6 years	1-2 siblings	31-40 years	Secondary School	More than RM 3,000	-0.02	2.67	2.63	3
88	Male	LUTSTG	5 years	3-4 siblings	21-30 years	Secondary School	Less than RM 3,000	3.94	3	3	3
89	Male	LUTSTG	6 years	1-2 siblings	31-40 years	Secondary School	Less than RM 3,000	0.09	3	3	3
91	Female	HUTSTG	6 years	3-4 siblings	More than 40 years	Secondary School	Less than RM 3,000	0.15	2.86	2.75	3
94	Female	HUTSTG	6 years	1-2 siblings	31-40 years	Secondary School	Less than RM 3,000	0.19	2.88	3	2.83
95	Female	HUTSTG	5 years	3-4 siblings	31-40 years	Secondary School	More than RM 3,000	1.11	2.86	2.88	3
98	Male	LUTSTG	6 years	1-2 siblings	31-40 years	Higher Education	Less than RM 3,000	3.04	3	3	3
100	Female	LUTSTG	6 years	3-4 siblings	31-40 years	Higher Education	Less than RM 3,000	0.19	2.88	3	3
101	Female	LUTSTG	6 years	More than 4 siblings	More than 40 years	Higher Education	More than RM 3,000	1.11	2.75	3	3
105	Female	LUTSTG	6 years	3-4 siblings	31-40 years	Higher Education	Less than RM 3,000	5.03	3	3	3
106	Male	LUTSTG	6 years	3-4 siblings	31-40 years	Higher Education	Less than RM 3,000	2.46	3	3	3
108	Male	HUTSTG	6 years	3-4 siblings	31-40 years	Secondary School	Less than RM 3,000	0.47	2.88	3	3
109	Male	HUTSTG	6 years	More than 4 siblings	More than 40 years	Secondary School	Less than RM 3,000	0.01	2.25	2.86	2.5
110	Female	LUTSTG	6 years	3-4 siblings	31-40 years	Higher Education	More than RM 3,000	0.57	3	3	3
111	Female	LUTSTG	5 years	1-2 siblings	31-40 years	Secondary School	Less than RM 3,000	-0.04	2.43	3	2.83
114	Female	HUTSTG	5 years	More than 4 siblings	31-40 years	Higher Education	More than RM 3,000	0.86	3	3	3
115	Female	LUTSTG	5 years	3-4 siblings	31-40 years	Higher Education	More than RM 3,000	0.27	3	3	3
116	Male	LUTSTG	6 years	3-4 siblings	21-30 years	Higher Education	Less than RM 3,000	1.41	2.67	2.75	3
118	Male	HUTSTG	5 years	More than 4 siblings	More than 40 years	Secondary School	Less than RM 3,000	-0.1	2.4	2.71	3
119	Male	LUTSTG	5 years	1-2 siblings	31-40 years	Secondary School	Less than RM 3,000	4.75	3	3	3
120	Male	LUTSTG	5 years	1-2 siblings	31-40 years	Secondary School	Less than RM 3,000	0.15	3	3	3
121	Female	LUTSTG	5 years	1-2 siblings	31-40 years	Secondary School	Less than RM 3,000	0.85	3	3	3
122	Female	LUTSTG	6 years	3-4 siblings	31-40 years	Secondary School	Less than RM 3,000	0.45	2.71	3	3
123	Female	HUTSTG	6 years	More than 4 siblings	More than 40 years	Secondary School	More than RM 3,000	1.89	2.71	2.75	3
127	Male	LUTSTG	6 years	3-4 siblings	31-40 years	Higher Education	Less than RM 3,000	4.71	3	3	3
128	Female	HUTSTG	6 years	1-2 siblings	31-40 years	Secondary School	Less than RM 3,000	1.26	3	3	3
130	Male	LUTSTG	6 years	3-4 siblings	31-40 years	Secondary School	More than RM 3,000	3.83	2.83	2.88	3
133	Male	LUTSTG	5 years	More than 4 siblings	More than 40 years	Higher Education	More than RM 3,000	-0.07	3	3	3
137	Male	LUTSTG	6 years	1-2 siblings	31-40 years	Secondary School	Less than RM 3,000	2.27	2.29	2.86	3
138	Male	LUTSTG	6 years	1-2 siblings	31-40 years	Secondary School	Less than RM 3,000	1.72	3	3	3
139	Female	LUTSTG	5 years	3-4 siblings	31-40 years	Secondary School	Less than RM 3,000	3.84	2.63	2.88	3
142	Male	HUTSTG	6 years	1-2 siblings	More than 40 years	Secondary School	Less than RM 3,000	0.61	2.8	2.5	2.67
144	Male	HUTSTG	6 years	More than 4 siblings	31-40 years	Secondary School	Less than RM 3,000	0.76	2.83	2.63	3
145	Male	HUTSTG	6 years	3-4 siblings	More than 40 years	Higher Education	More than RM 3,000	1	3	3	3
146	Male	LUTSTG	5 years	3-4 siblings	31-40 years	Secondary School	Less than RM 3,000	5.56	2.75	2.88	3
147	Female	HUTSTG	5 years	3-4 siblings	31-40 years	Secondary School	More than RM 3,000	-0.02	3	3	3
148	Male	LUTSTG	5 years	1-2 siblings	31-40 years	Secondary School	More than RM 3,000	3.94	3	3	3
149	Male	HUTSTG	5 years	3-4 siblings	31-40 years	Secondary School	Less than RM 3,000	0.09	2.75	2.75	3
152	Female	LUTSTG	6 years	3-4 siblings	31-40 years	Higher Education	Less than RM 3,000	0.15	3	3	3
153	Male	LUTSTG	6 years	1-2 siblings	31-40 years	Higher Education	More than RM 3,000	3.65	3	3	3
154	Male	LUTSTG	6 years	1-2 siblings	31-40 years	Secondary School	Less than RM 3,000	3.6	3	2.88	3
155	Male	LUTSTG	6 years	1-2 siblings	31-40 years	Higher Education	More than RM 3,000	2.83	3	3	3
156	Male	LUTSTG	5 years	3-4 siblings	21-30 years	Higher Education	More than RM 3,000	3.15	3	3	3
157	Female	LUTSTG	5 years	3-4 siblings	31-40 years	Secondary School	More than RM 3,000	1.71	3	2.88	3
161	Male	LUTSTG	6 years	1-2 siblings	31-40 years	Secondary School	More than RM 3,000	5.16	3	3	3
162	Male	LUTSTG	5 years	1-2 siblings	31-40 years	Secondary School	More than RM 3,000	3.09	3	2.86	3
163	Female	HUTSTG	5 years	3-4 siblings	More than 40 years	Secondary School	Less than RM 3,000	-0.14	2.71	2.75	3
164	Female	LUTSTG	6 years	3-4 siblings	More than 40 years	Secondary School	Less than RM 3,000	3.65	2.88	3	3
169	Male	HUTSTG	6 years	1-2 siblings	31-40 years	Secondary School	Less than RM 3,000	3.89	3	3	3
171	Male	HUTSTG	6 years	1-2 siblings	31-40 years	Secondary School	More than RM 3,000	0.84	2.75	2.5	2.83
173	Female	HUTSTG	5 years	3-4 siblings	31-40 years	Secondary School	Less than RM 3,000	-0.11	3	2.71	3
177	Male	HUTSTG	5 years	1-2 siblings	31-40 years	Higher Education	Less than RM 3,000	0.41	3	3	3
178	Male	LUTSTG	5 years	3-4 siblings	21-30 years	Secondary School	More than RM 3,000	0.75	2.86	3	3
179	Female	HUTSTG	6 years	3-4 siblings	31-40 years	Secondary School	Less than RM 3,000	1.82	2.8	2.71	3
180	Female	HUTSTG	5 years	3-4 siblings	31-40 years	Secondary School	Less than RM 3,000	0.09	3	2.86	3
181	Female	HUTSTG	5 years	3-4 siblings	31-40 years	Secondary School	Less than RM 3,000	0.57	2.8	2.71	3
182	Male	HUTSTG	5 years	3-4 siblings	31-40 years	Higher Education	More than RM 3,000	0.2	2.75	2.5	2.83
183	Female	HUTSTG	5 years	3-4 siblings	31-40 years	Secondary School	Less than RM 3,000	0.21	2.75	2.88	3
184	Male	HUTSTG	5 years	3-4 siblings	31-40 years	Secondary School	Less than RM 3,000	0.29	3	2	3
185	Male	HUTSTG	5 years	1-2 siblings	21-30 years	Secondary School	Less than RM 3,000	1.11	2.75	2.5	2.83
186	Male	HUTSTG	5 years	3-4 siblings	31-40 years	Higher Education	More than RM 3,000	0.62	2.8	2.71	3
187	Male	HUTSTG	5 years	3-4 siblings	31-40 years	Higher Education	Less than RM 3,000	1.27	2.17	3	3
188	Male	HUTSTG	5 years	3-4 siblings	31-40 years	Secondary School	Less than RM 3,000	0.89	2.75	2.88	3
189	Female	LUTSTG	5 years	3-4 siblings	31-40 years	Secondary School	Less than RM 3,000	0.04	2.75	2.5	2.83
190	Female	HUTSTG	5 years	1-2 siblings	31-40 years	Higher Education	More than RM 3,000	-0.6	2.8	2.71	3
191	Female	HUTSTG	5 years	1-2 siblings	21-30 years	Higher Education	Less than RM 3,000	2.25	2.75	2.5	2.83
192	Female	HUTSTG	5 years	1-2 siblings	21-30 years	Higher Education	Less than RM 3,000	0.15	2.75	2.5	2.83
193	Female	HUTSTG	5 years	3-4 siblings	31-40 years	Higher Education	Less than RM 3,000	0.04	2.75	2.88	3
194	Female	HUTSTG	5 years	More than 4 siblings	31-40 years	Higher Education	Less than RM 3,000	0.56	2.75	2.5	2.83
195	Female	HUTSTG	5 years	1-2 siblings	31-40 years	Higher Education	More than RM 3,000	0.98	2.8	2.71	3
