# Supplementary material for: Effects of touch-screen technology usage on the hand skills dataset
Source: Data Brief. 2020 Sep 30;33:106358. doi: 10.1016/j.dib.2020.106358 (PMC7554022; doi:10.1016/j.dib.2020.106358)
Supplement: Supplementary file 2 [file mmc2.xlsx]

## Sheet: CHSQ RAW
ID	L1	L2	L3	L4	L5	L6	L7	L8	S9	S10	S11	S12	S13	S14	S15	S16	A17	A18	A19	A20	A21	A22
1	3	3	2	3	3	3	3	3	3	3	3	3	3	3	3	3	3	3	3	3	3	3
6	3	3	3	0	0	3	0	3	3	3	3	0	3	3	0	3	3	3	3	3	3	3
7	3	3	3	3	2	3	3	3	3	3	3	3	3	3	3	3	3	3	3	3	3	3
8	3	3	0	3	0	3	3	3	3	3	3	3	3	0	3	3	3	3	3	3	3	3
9	3	3	3	3	3	3	3	3	3	3	3	3	3	0	3	3	3	3	3	3	3	3
10	3	3	3	3	3	3	3	3	3	3	3	3	3	3	3	3	3	3	3	3	3	3
13	3	3	3	3	3	3	3	3	3	3	3	3	3	3	3	3	3	3	3	3	3	3
17	2	2	3	3	2	3	2	3	3	3	3	3	3	0	3	3	3	3	3	3	3	3
18	3	2	3	3	0	3	3	3	3	3	3	2	3	3	0	3	3	3	3	3	3	3
19	3	3	3	2	3	3	2	3	3	3	2	2	2	3	2	3	3	3	3	3	2	3
23	3	3	2	3	0	3	3	3	3	3	3	3	3	2	0	3	3	3	3	2	3	3
24	3	3	3	3	0	3	2	2	2	2	2	2	3	3	2	3	3	3	3	3	3	3
26	3	3	3	3	2	3	3	3	3	3	3	3	3	3	2	3	3	3	3	2	3	3
27	3	3	0	3	3	3	3	3	3	3	3	3	3	0	3	3	3	3	3	3	3	3
28	3	3	3	3	3	3	3	3	3	3	3	3	3	3	3	3	3	3	3	3	3	3
29	3	0	3	3	0	3	3	3	3	3	2	2	3	0	3	3	3	3	3	3	3	3
32	3	3	0	3	0	0	0	0	3	3	3	2	3	0	0	3	3	3	3	3	3	3
33	3	3	2	3	2	3	3	1	2	3	3	3	3	3	2	3	3	3	3	2	3	3
34	3	3	3	3	3	3	3	3	3	3	3	3	3	0	3	3	3	3	3	3	3	3
35	3	2	2	2	0	3	2	3	3	2	3	2	3	3	2	3	3	3	3	2	3	3
36	3	3	3	3	0	3	2	3	3	3	3	3	3	3	2	3	3	3	3	3	3	3
37	3	1	0	3	0	1	2	3	3	3	3	3	3	3	0	3	3	3	3	3	3	3
40	3	3	3	3	3	3	3	3	3	3	3	3	3	3	3	3	3	3	3	3	3	3
41	3	2	0	3	2	2	3	3	3	3	2	3	3	3	0	3	3	3	3	3	3	3
43	3	3	0	3	0	3	3	3	3	3	3	3	3	3	3	3	3	3	3	3	3	3
44	3	3	3	3	3	3	3	3	3	3	3	3	3	3	3	3	3	3	3	3	3	3
46	3	3	3	3	0	1	3	3	3	3	1	3	3	3	3	3	3	3	3	3	3	3
47	3	3	0	3	0	3	3	3	3	3	3	3	3	2	2	3	3	3	3	3	3	3
49	3	3	3	3	3	3	3	3	3	3	3	3	3	3	3	3	3	3	3	3	3	3
50	3	3	3	3	3	3	3	3	3	3	3	3	3	3	3	3	3	3	3	3	3	3
51	3	3	3	3	0	3	3	3	3	3	3	3	3	3	3	3	3	3	3	3	3	3
52	3	3	2	3	2	3	3	3	3	3	3	2	3	0	2	3	3	3	3	3	3	3
54	3	3	3	3	0	3	3	3	3	3	3	3	3	0	3	3	3	3	3	3	3	3
55	3	3	3	3	0	3	2	3	3	3	3	2	3	0	3	3	3	3	3	3	3	2
56	3	3	3	3	0	3	3	3	3	3	3	3	3	3	3	3	3	3	3	3	3	3
57	3	3	3	3	3	3	3	3	3	3	3	3	3	3	3	3	3	3	3	3	3	3
58	3	3	3	3	3	3	3	3	3	3	3	3	3	3	3	3	3	3	3	3	3	3
59	3	3	3	3	2	3	3	3	3	3	3	3	3	3	2	3	3	3	3	3	3	3
61	3	0	0	3	0	3	0	3	3	3	3	3	3	0	3	3	3	3	3	3	3	3
63	3	3	3	3	3	3	3	3	3	3	3	3	3	3	3	3	3	3	3	3	3	3
67	3	3	2	3	3	3	3	3	3	3	3	3	3	3	3	3	3	3	3	3	3	3
68	3	1	3	3	3	3	2	3	3	3	3	3	3	3	2	3	3	3	3	3	3	3
69	3	0	3	3	3	3	3	3	3	3	3	0	0	3	3	3	3	3	3	3	3	3
70	3	3	2	3	2	3	3	3	3	2	3	3	3	3	3	3	3	3	3	3	3	3
71	3	2	3	3	2	2	2	3	3	3	3	2	3	2	3	3	3	3	3	3	3	3
72	3	3	3	3	3	2	2	3	3	3	2	2	2	0	2	3	3	3	3	2	3	3
73	3	3	3	3	3	3	3	3	3	3	3	3	3	3	3	3	3	3	3	3	3	3
74	3	3	3	3	3	3	3	3	3	3	3	3	3	3	3	3	3	3	3	3	3	3
75	3	3	2	3	1	3	3	3	3	3	3	2	3	3	3	3	3	3	3	2	3	3
76	3	3	0	3	3	3	3	3	3	3	3	3	3	2	3	3	3	3	3	3	3	3
77	3	3	1	3	2	3	2	3	3	2	2	3	3	3	3	3	3	3	3	2	3	3
78	0	0	0	3	0	0	0	3	1	2	2	0	0	0	2	3	3	3	3	3	3	3
79	3	3	3	3	3	3	3	3	3	3	3	3	3	3	3	3	3	3	3	3	3	3
80	3	3	3	3	2	3	3	3	3	3	2	3	3	2	3	3	3	3	3	3	3	3
81	3	3	3	3	3	3	3	3	3	3	3	3	3	0	3	3	3	3	3	3	3	3
82	2	2	3	3	3	2	1	3	3	2	2	2	2	3	2	3	3	3	3	3	3	2
84	3	3	3	3	3	3	3	3	3	3	3	3	3	3	3	3	3	3	3	3	3	3
86	3	2	3	3	2	3	2	3	3	3	2	2	3	2	0	3	3	3	3	2	3	3
87	3	2	0	3	0	2	3	3	3	3	3	2	3	2	2	3	3	3	3	3	3	3
88	3	0	0	3	0	3	3	3	3	3	3	3	3	0	3	3	3	3	3	3	3	3
89	0	0	0	0	0	3	0	3	3	3	3	0	3	0	3	3	3	3	3	3	3	3
91	3	0	2	3	3	3	3	3	2	3	3	3	3	2	3	3	3	3	3	3	3	3
94	3	3	3	3	3	3	2	3	3	3	3	3	3	0	3	3	3	3	3	2	3	3
95	3	0	3	3	3	3	2	3	3	3	3	3	3	3	2	3	3	3	3	3	3	3
98	3	3	3	3	3	3	3	3	3	3	3	3	3	3	3	3	3	3	3	3	3	3
100	3	3	2	3	3	3	3	3	3	3	3	3	3	3	3	3	3	3	3	3	3	3
101	3	3	2	3	2	3	3	3	3	3	3	3	3	3	3	3	3	3	3	3	3	3
105	3	3	3	3	3	3	3	3	3	3	3	3	3	3	3	3	3	3	3	3	3	3
106	3	3	0	3	0	3	3	3	3	3	3	3	3	0	0	3	3	3	3	3	3	3
108	3	3	3	3	3	3	2	3	3	3	3	3	3	0	3	3	3	3	3	3	3	3
109	0	0	0	3	1	0	2	3	3	3	2	3	3	0	3	3	3	3	3	2	3	1
110	3	3	3	3	0	3	3	3	3	3	3	3	3	0	3	3	3	3	3	3	3	3
111	3	1	0	3	3	3	2	2	3	3	3	3	3	0	3	3	3	3	3	2	3	3
114	3	3	3	3	3	3	3	3	3	3	3	3	3	3	3	3	3	3	3	3	3	3
115	3	3	3	3	3	3	3	3	3	3	3	3	3	3	3	3	3	3	3	3	3	3
116	3	2	0	3	0	2	3	3	3	3	3	2	3	3	2	3	3	3	3	3	3	3
118	0	2	0	2	0	2	3	3	3	3	3	2	3	0	2	3	3	3	3	3	3	3
119	3	3	3	3	3	3	3	3	3	3	3	3	3	3	3	3	3	3	3	3	3	3
120	3	3	0	3	0	0	3	3	3	3	3	3	3	3	3	3	3	3	3	3	3	3
121	3	3	3	3	3	3	3	3	3	3	3	3	3	3	3	3	3	3	3	3	3	3
122	3	3	0	3	3	2	2	3	3	3	3	3	3	3	3	3	3	3	3	3	3	3
123	3	3	2	2	0	3	3	3	3	3	3	3	3	2	2	3	3	3	3	3	3	3
127	3	3	3	3	3	3	3	3	3	3	3	3	3	3	3	3	3	3	3	3	3	3
128	3	3	0	3	0	3	3	3	3	3	3	3	3	3	3	3	3	3	3	3	3	3
130	3	3	0	3	0	3	2	3	3	3	3	3	3	2	3	3	3	3	3	3	3	3
133	3	3	0	3	3	3	3	3	3	3	3	3	3	0	3	3	3	3	3	3	3	3
137	3	2	0	3	2	2	1	3	3	3	3	2	3	0	3	3	3	3	3	3	3	3
138	3	3	3	3	0	3	3	3	3	3	3	3	3	0	3	3	3	3	3	3	3	3
139	2	2	2	3	3	3	3	3	3	3	3	3	3	2	3	3	3	3	3	3	3	3
142	0	0	0	3	3	3	2	3	3	3	3	2	2	2	2	3	3	3	2	2	3	3
144	3	0	0	3	3	3	2	3	3	3	3	2	3	2	2	3	3	3	3	3	3	3
145	3	3	3	3	3	3	3	3	3	3	3	3	3	3	3	3	3	3	3	3	3	3
146	3	3	2	3	3	2	3	3	3	3	3	3	3	2	3	3	3	3	3	3	3	3
147	3	3	3	3	3	3	3	3	3	3	3	3	3	3	3	3	3	3	3	3	3	3
148	3	3	0	3	0	3	3	3	3	3	3	3	3	0	0	3	3	3	3	3	3	3
149	3	2	3	3	2	3	3	3	3	3	3	2	3	3	2	3	3	3	3	3	3	3
152	3	3	3	3	3	3	3	3	3	3	3	3	3	0	3	3	3	3	3	3	3	3
153	3	3	0	3	3	3	3	3	3	3	3	3	3	3	3	3	3	3	3	3	3	3
154	3	3	0	3	3	3	3	3	3	3	3	3	3	3	2	3	3	3	3	3	3	3
155	3	3	3	3	3	3	3	3	3	3	3	3	3	0	3	3	3	3	3	3	3	3
156	3	3	3	3	0	3	3	3	3	3	3	3	3	0	3	3	3	3	3	3	3	3
157	3	0	0	3	3	0	3	3	3	3	3	2	3	3	3	3	3	3	3	3	3	3
161	3	3	3	3	3	3	3	3	3	3	3	3	3	0	3	3	3	3	3	3	3	3
162	3	3	3	3	3	3	3	3	3	3	3	2	3	0	3	3	3	3	3	3	3	3
163	3	2	3	3	0	3	2	3	3	3	3	2	3	3	2	3	3	3	3	3	3	3
164	3	3	3	3	2	3	3	3	3	3	3	3	3	3	3	3	3	3	3	3	3	3
169	3	3	0	3	0	3	3	3	3	3	3	3	3	0	3	3	3	3	3	3	3	3
171	3	3	3	3	2	3	2	3	2	3	3	2	3	2	2	3	3	3	3	2	3	3
173	0	3	3	3	0	3	0	0	2	3	3	2	3	0	3	3	3	3	3	3	3	3
177	3	3	0	3	3	3	3	3	3	3	3	3	3	0	3	3	3	3	3	3	3	3
178	3	3	2	0	3	3	3	3	3	3	3	3	3	3	3	3	3	3	3	3	3	3
179	0	2	0	3	0	3	3	3	3	3	3	2	3	0	2	3	3	3	3	3	3	3
180	0	0	0	3	0	3	3	3	3	3	2	3	3	0	3	3	3	3	3	3	3	3
181	0	2	0	3	0	3	3	3	3	3	3	2	3	0	2	3	3	3	3	3	3	3
182	3	3	3	2	3	3	2	3	3	3	2	2	2	3	2	3	3	3	3	3	2	3
183	3	3	2	3	3	2	3	3	3	3	3	3	3	2	3	3	3	3	3	3	3	3
184	0	0	0	3	0	0	0	3	1	2	2	0	0	0	2	3	3	3	3	3	3	3
185	3	3	3	2	3	3	2	3	3	3	2	2	2	3	2	3	3	3	3	3	2	3
186	0	2	0	3	0	3	3	3	3	3	3	2	3	0	2	3	3	3	3	3	3	3
187	3	1	0	3	0	1	2	3	3	3	3	3	3	3	0	3	3	3	3	3	3	3
188	3	3	2	3	3	2	3	3	3	3	3	3	3	2	3	3	3	3	3	3	3	3
189	3	3	3	2	3	3	2	3	3	3	2	2	2	3	2	3	3	3	3	3	2	3
190	0	2	0	3	0	3	3	3	3	3	3	2	3	0	2	3	3	3	3	3	3	3
191	3	3	3	2	3	3	2	3	3	3	2	2	2	3	2	3	3	3	3	3	2	3
192	3	3	3	2	3	3	2	3	3	3	2	2	2	3	2	3	3	3	3	3	2	3
193	3	3	2	3	3	2	3	3	3	3	3	3	3	2	3	3	3	3	3	3	3	3
194	3	3	3	2	3	3	2	3	3	3	2	2	2	3	2	3	3	3	3	3	2	3
195	0	2	0	3	0	3	3	3	3	3	3	2	3	0	2	3	3	3	3	3	3	3
	1= Extremely Difficult
	2= Difficult
	3= Not Difficult
	0= Not applicable

## Sheet: LEISURE
ID	L1	L2	L3	L4	L5	L6	L7	L8	SUM SCORE	NO. ITEMS	AVERAGE
1	3	3	2	3	3	3	3	3	23	8	2.875
6	3	3	3			3		3	15	5	3
7	3	3	3	3	2	3	3	3	23	8	2.875
8	3	3		3		3	3	3	18	6	3
9	3	3	3	3	3	3	3	3	24	8	3
10	3	3	3	3	3	3	3	3	24	8	3
13	3	3	3	3	3	3	3	3	24	8	3
17	2	2	3	3	2	3	2	3	20	8	2.5
18	3	2	3	3		3	3	3	20	7	2.85714
19	3	3	3	2	3	3	2	3	22	8	2.75
23	3	3	2	3		3	3	3	20	7	2.85714
24	3	3	3	3		3	2	2	19	7	2.71429
26	3	3	3	3	2	3	3	3	23	8	2.875
27	3	3		3	3	3	3	3	21	7	3
28	3	3	3	3	3	3	3	3	24	8	3
29	3		3	3		3	3	3	18	6	3
32	3	3		3					9	3	3
33	3	3	2	3	2	3	3	1	20	8	2.5
34	3	3	3	3	3	3	3	3	24	8	3
35	3	2	2	2		3	2	3	17	7	2.42857
36	3	3	3	3		3	2	3	20	7	2.85714
37	3	1		3		1	2	3	13	6	2.16667
40	3	3	3	3	3	3	3	3	24	8	3
41	3	2		3	2	2	3	3	18	7	2.57143
43	3	3		3		3	3	3	18	6	3
44	3	3	3	3	3	3	3	3	24	8	3
46	3	3	3	3		1	3	3	19	7	2.71429
47	3	3		3		3	3	3	18	6	3
49	3	3	3	3	3	3	3	3	24	8	3
50	3	3	3	3	3	3	3	3	24	8	3
51	3	3	3	3		3	3	3	21	7	3
52	3	3	2	3	2	3	3	3	22	8	2.75
54	3	3	3	3		3	3	3	21	7	3
55	3	3	3	3		3	2	3	20	7	2.85714
56	3	3	3	3		3	3	3	21	7	3
57	3	3	3	3	3	3	3	3	24	8	3
58	3	3	3	3	3	3	3	3	24	8	3
59	3	3	3	3	2	3	3	3	23	8	2.875
61	3			3		3		3	12	4	3
63	3	3	3	3	3	3	3	3	24	8	3
67	3	3	2	3	3	3	3	3	23	8	2.875
68	3	1	3	3	3	3	2	3	21	8	2.625
69	3		3	3	3	3	3	3	21	7	3
70	3	3	2	3	2	3	3	3	22	8	2.75
71	3	2	3	3	2	2	2	3	20	8	2.5
72	3	3	3	3	3	2	2	3	22	8	2.75
73	3	3	3	3	3	3	3	3	24	8	3
74	3	3	3	3	3	3	3	3	24	8	3
75	3	3	2	3	1	3	3	3	21	8	2.625
76	3	3		3	3	3	3	3	21	7	3
77	3	3	1	3	2	3	2	3	20	8	2.5
78				3				3	6	2	3
79	3	3	3	3	3	3	3	3	24	8	3
80	3	3	3	3	2	3	3	3	23	8	2.875
81	3	3	3	3	3	3	3	3	24	8	3
82	2	2	3	3	3	2	1	3	19	8	2.375
84	3	3	3	3	3	3	3	3	24	8	3
86	3	2	3	3	2	3	2	3	21	8	2.625
87	3	2		3		2	3	3	16	6	2.66667
88	3			3		3	3	3	15	5	3
89						3		3	6	2	3
91	3		2	3	3	3	3	3	20	7	2.85714
94	3	3	3	3	3	3	2	3	23	8	2.875
95	3		3	3	3	3	2	3	20	7	2.85714
98	3	3	3	3	3	3	3	3	24	8	3
100	3	3	2	3	3	3	3	3	23	8	2.875
101	3	3	2	3	2	3	3	3	22	8	2.75
105	3	3	3	3	3	3	3	3	24	8	3
106	3	3		3		3	3	3	18	6	3
108	3	3	3	3	3	3	2	3	23	8	2.875
109				3	1		2	3	9	4	2.25
110	3	3	3	3		3	3	3	21	7	3
111	3	1		3	3	3	2	2	17	7	2.42857
114	3	3	3	3	3	3	3	3	24	8	3
115	3	3	3	3	3	3	3	3	24	8	3
116	3	2		3		2	3	3	16	6	2.66667
118		2		2		2	3	3	12	5	2.4
119	3	3	3	3	3	3	3	3	24	8	3
120	3	3		3			3	3	15	5	3
121	3	3	3	3	3	3	3	3	24	8	3
122	3	3		3	3	2	2	3	19	7	2.71429
123	3	3	2	2		3	3	3	19	7	2.71429
127	3	3	3	3	3	3	3	3	24	8	3
128	3	3		3		3	3	3	18	6	3
130	3	3		3		3	2	3	17	6	2.83333
133	3	3		3	3	3	3	3	21	7	3
137	3	2		3	2	2	1	3	16	7	2.28571
138	3	3	3	3		3	3	3	21	7	3
139	2	2	2	3	3	3	3	3	21	8	2.625
142				3	3	3	2	3	14	5	2.8
144	3			3	3	3	2	3	17	6	2.83333
145	3	3	3	3	3	3	3	3	24	8	3
146	3	3	2	3	3	2	3	3	22	8	2.75
147	3	3	3	3	3	3	3	3	24	8	3
148	3	3		3		3	3	3	18	6	3
149	3	2	3	3	2	3	3	3	22	8	2.75
152	3	3	3	3	3	3	3	3	24	8	3
153	3	3		3	3	3	3	3	21	7	3
154	3	3		3	3	3	3	3	21	7	3
155	3	3	3	3	3	3	3	3	24	8	3
156	3	3	3	3		3	3	3	21	7	3
157	3			3	3		3	3	15	5	3
161	3	3	3	3	3	3	3	3	24	8	3
162	3	3	3	3	3	3	3	3	24	8	3
163	3	2	3	3		3	2	3	19	7	2.71429
164	3	3	3	3	2	3	3	3	23	8	2.875
169	3	3		3		3	3	3	18	6	3
171	3	3	3	3	2	3	2	3	22	8	2.75
173		3	3	3		3			12	4	3
177	3	3		3	3	3	3	3	21	7	3
178	3	3	2		3	3	3	3	20	7	2.85714
179		2		3		3	3	3	14	5	2.8
180				3		3	3	3	12	4	3
181		2		3		3	3	3	14	5	2.8
182	3	3	3	2	3	3	2	3	22	8	2.75
183	3	3	2	3	3	2	3	3	22	8	2.75
184				3				3	6	2	3
185	3	3	3	2	3	3	2	3	22	8	2.75
186		2		3		3	3	3	14	5	2.8
187	3	1		3		1	2	3	13	6	2.16667
188	3	3	2	3	3	2	3	3	22	8	2.75
189	3	3	3	2	3	3	2	3	22	8	2.75
190		2		3		3	3	3	14	5	2.8
191	3	3	3	2	3	3	2	3	22	8	2.75
192	3	3	3	2	3	3	2	3	22	8	2.75
193	3	3	2	3	3	2	3	3	22	8	2.75
194	3	3	3	2	3	3	2	3	22	8	2.75
195		2		3		3	3	3	14	5	2.8

## Sheet: SCHOOL
ID	S9	S10	S11	S12	S13	S14	S15	S16	SUM SCORE	NO. ITEMS	AVERAGE
1	3	3	3	3	3	3	3	3	24	8	3
6	3	3	3		3	3		3	18	6	3
7	3	3	3	3	3	3	3	3	24	8	3
8	3	3	3	3	3		3	3	21	7	3
9	3	3	3	3	3		3	3	21	7	3
10	3	3	3	3	3	3	3	3	24	8	3
13	3	3	3	3	3	3	3	3	24	8	3
17	3	3	3	3	3		3	3	21	7	3
18	3	3	3	2	3	3		3	20	7	2.85714
19	3	3	2	2	2	3	2	3	20	8	2.5
23	3	3	3	3	3	2		3	20	7	2.85714
24	2	2	2	2	3	3	2	3	19	8	2.375
26	3	3	3	3	3	3	2	3	23	8	2.875
27	3	3	3	3	3		3	3	21	7	3
28	3	3	3	3	3	3	3	3	24	8	3
29	3	3	2	2	3		3	3	19	7	2.71429
32	3	3	3	2	3			3	17	6	2.83333
33	2	3	3	3	3	3	2	3	22	8	2.75
34	3	3	3	3	3		3	3	21	7	3
35	3	2	3	2	3	3	2	3	21	8	2.625
36	3	3	3	3	3	3	2	3	23	8	2.875
37	3	3	3	3	3	3		3	21	7	3
40	3	3	3	3	3	3	3	3	24	8	3
41	3	3	2	3	3	3		3	20	7	2.85714
43	3	3	3	3	3	3	3	3	24	8	3
44	3	3	3	3	3	3	3	3	24	8	3
46	3	3	1	3	3	3	3	3	22	8	2.75
47	3	3	3	3	3	2	2	3	22	8	2.75
49	3	3	3	3	3	3	3	3	24	8	3
50	3	3	3	3	3	3	3	3	24	8	3
51	3	3	3	3	3	3	3	3	24	8	3
52	3	3	3	2	3		2	3	19	7	2.71429
54	3	3	3	3	3		3	3	21	7	3
55	3	3	3	2	3		3	3	20	7	2.85714
56	3	3	3	3	3	3	3	3	24	8	3
57	3	3	3	3	3	3	3	3	24	8	3
58	3	3	3	3	3	3	3	3	24	8	3
59	3	3	3	3	3	3	2	3	23	8	2.875
61	3	3	3	3	3		3	3	21	7	3
63	3	3	3	3	3	3	3	3	24	8	3
67	3	3	3	3	3	3	3	3	24	8	3
68	3	3	3	3	3	3	2	3	23	8	2.875
69	3	3	3			3	3	3	18	6	3
70	3	2	3	3	3	3	3	3	23	8	2.875
71	3	3	3	2	3	2	3	3	22	8	2.75
72	3	3	2	2	2		2	3	17	7	2.42857
73	3	3	3	3	3	3	3	3	24	8	3
74	3	3	3	3	3	3	3	3	24	8	3
75	3	3	3	2	3	3	3	3	23	8	2.875
76	3	3	3	3	3	2	3	3	23	8	2.875
77	3	2	2	3	3	3	3	3	22	8	2.75
78	1	2	2				2	3	10	5	2
79	3	3	3	3	3	3	3	3	24	8	3
80	3	3	2	3	3	2	3	3	22	8	2.75
81	3	3	3	3	3		3	3	21	7	3
82	3	2	2	2	2	3	2	3	19	8	2.375
84	3	3	3	3	3	3	3	3	24	8	3
86	3	3	2	2	3	2		3	18	7	2.57143
87	3	3	3	2	3	2	2	3	21	8	2.625
88	3	3	3	3	3		3	3	21	7	3
89	3	3	3		3		3	3	18	6	3
91	2	3	3	3	3	2	3	3	22	8	2.75
94	3	3	3	3	3		3	3	21	7	3
95	3	3	3	3	3	3	2	3	23	8	2.875
98	3	3	3	3	3	3	3	3	24	8	3
100	3	3	3	3	3	3	3	3	24	8	3
101	3	3	3	3	3	3	3	3	24	8	3
105	3	3	3	3	3	3	3	3	24	8	3
106	3	3	3	3	3			3	18	6	3
108	3	3	3	3	3		3	3	21	7	3
109	3	3	2	3	3		3	3	20	7	2.85714
110	3	3	3	3	3		3	3	21	7	3
111	3	3	3	3	3		3	3	21	7	3
114	3	3	3	3	3	3	3	3	24	8	3
115	3	3	3	3	3	3	3	3	24	8	3
116	3	3	3	2	3	3	2	3	22	8	2.75
118	3	3	3	2	3		2	3	19	7	2.71429
119	3	3	3	3	3	3	3	3	24	8	3
120	3	3	3	3	3	3	3	3	24	8	3
121	3	3	3	3	3	3	3	3	24	8	3
122	3	3	3	3	3	3	3	3	24	8	3
123	3	3	3	3	3	2	2	3	22	8	2.75
127	3	3	3	3	3	3	3	3	24	8	3
128	3	3	3	3	3	3	3	3	24	8	3
130	3	3	3	3	3	2	3	3	23	8	2.875
133	3	3	3	3	3		3	3	21	7	3
137	3	3	3	2	3		3	3	20	7	2.85714
138	3	3	3	3	3		3	3	21	7	3
139	3	3	3	3	3	2	3	3	23	8	2.875
142	3	3	3	2	2	2	2	3	20	8	2.5
144	3	3	3	2	3	2	2	3	21	8	2.625
145	3	3	3	3	3	3	3	3	24	8	3
146	3	3	3	3	3	2	3	3	23	8	2.875
147	3	3	3	3	3	3	3	3	24	8	3
148	3	3	3	3	3			3	18	6	3
149	3	3	3	2	3	3	2	3	22	8	2.75
152	3	3	3	3	3		3	3	21	7	3
153	3	3	3	3	3	3	3	3	24	8	3
154	3	3	3	3	3	3	2	3	23	8	2.875
155	3	3	3	3	3		3	3	21	7	3
156	3	3	3	3	3		3	3	21	7	3
157	3	3	3	2	3	3	3	3	23	8	2.875
161	3	3	3	3	3		3	3	21	7	3
162	3	3	3	2	3		3	3	20	7	2.85714
163	3	3	3	2	3	3	2	3	22	8	2.75
164	3	3	3	3	3	3	3	3	24	8	3
169	3	3	3	3	3		3	3	21	7	3
171	2	3	3	2	3	2	2	3	20	8	2.5
173	2	3	3	2	3		3	3	19	7	2.71429
177	3	3	3	3	3		3	3	21	7	3
178	3	3	3	3	3	3	3	3	24	8	3
179	3	3	3	2	3		2	3	19	7	2.71429
180	3	3	2	3	3		3	3	20	7	2.85714
181	3	3	3	2	3		2	3	19	7	2.71429
182	3	3	2	2	2	3	2	3	20	8	2.5
183	3	3	3	3	3	2	3	3	23	8	2.875
184	1	2	2				2	3	10	5	2
185	3	3	2	2	2	3	2	3	20	8	2.5
186	3	3	3	2	3		2	3	19	7	2.71429
187	3	3	3	3	3	3		3	21	7	3
188	3	3	3	3	3	2	3	3	23	8	2.875
189	3	3	2	2	2	3	2	3	20	8	2.5
190	3	3	3	2	3		2	3	19	7	2.71429
191	3	3	2	2	2	3	2	3	20	8	2.5
192	3	3	2	2	2	3	2	3	20	8	2.5
193	3	3	3	3	3	2	3	3	23	8	2.875
194	3	3	2	2	2	3	2	3	20	8	2.5
195	3	3	3	2	3		2	3	19	7	2.71429

## Sheet: ADL
ID	A17	A18	A19	A20	A21	A22	SUM SCORE	NO. ITEMS	AVERAGE
1	3	3	3	3	3	3	18	6	3
6	3	3	3	3	3	3	18	6	3
7	3	3	3	3	3	3	18	6	3
8	3	3	3	3	3	3	18	6	3
9	3	3	3	3	3	3	18	6	3
10	3	3	3	3	3	3	18	6	3
13	3	3	3	3	3	3	18	6	3
17	3	3	3	3	3	3	18	6	3
18	3	3	3	3	3	3	18	6	3
19	3	3	3	3	2	3	17	6	2.83333
23	3	3	3	2	3	3	17	6	2.83333
24	3	3	3	3	3	3	18	6	3
26	3	3	3	2	3	3	17	6	2.83333
27	3	3	3	3	3	3	18	6	3
28	3	3	3	3	3	3	18	6	3
29	3	3	3	3	3	3	18	6	3
32	3	3	3	3	3	3	18	6	3
33	3	3	3	2	3	3	17	6	2.83333
34	3	3	3	3	3	3	18	6	3
35	3	3	3	2	3	3	17	6	2.83333
36	3	3	3	3	3	3	18	6	3
37	3	3	3	3	3	3	18	6	3
40	3	3	3	3	3	3	18	6	3
41	3	3	3	3	3	3	18	6	3
43	3	3	3	3	3	3	18	6	3
44	3	3	3	3	3	3	18	6	3
46	3	3	3	3	3	3	18	6	3
47	3	3	3	3	3	3	18	6	3
49	3	3	3	3	3	3	18	6	3
50	3	3	3	3	3	3	18	6	3
51	3	3	3	3	3	3	18	6	3
52	3	3	3	3	3	3	18	6	3
54	3	3	3	3	3	3	18	6	3
55	3	3	3	3	3	2	17	6	2.83333
56	3	3	3	3	3	3	18	6	3
57	3	3	3	3	3	3	18	6	3
58	3	3	3	3	3	3	18	6	3
59	3	3	3	3	3	3	18	6	3
61	3	3	3	3	3	3	18	6	3
63	3	3	3	3	3	3	18	6	3
67	3	3	3	3	3	3	18	6	3
68	3	3	3	3	3	3	18	6	3
69	3	3	3	3	3	3	18	6	3
70	3	3	3	3	3	3	18	6	3
71	3	3	3	3	3	3	18	6	3
72	3	3	3	2	3	3	17	6	2.83333
73	3	3	3	3	3	3	18	6	3
74	3	3	3	3	3	3	18	6	3
75	3	3	3	2	3	3	17	6	2.83333
76	3	3	3	3	3	3	18	6	3
77	3	3	3	2	3	3	17	6	2.83333
78	3	3	3	3	3	3	18	6	3
79	3	3	3	3	3	3	18	6	3
80	3	3	3	3	3	3	18	6	3
81	3	3	3	3	3	3	18	6	3
82	3	3	3	3	3	2	17	6	2.83333
84	3	3	3	3	3	3	18	6	3
86	3	3	3	2	3	3	17	6	2.83333
87	3	3	3	3	3	3	18	6	3
88	3	3	3	3	3	3	18	6	3
89	3	3	3	3	3	3	18	6	3
91	3	3	3	3	3	3	18	6	3
94	3	3	3	2	3	3	17	6	2.83333
95	3	3	3	3	3	3	18	6	3
98	3	3	3	3	3	3	18	6	3
100	3	3	3	3	3	3	18	6	3
101	3	3	3	3	3	3	18	6	3
105	3	3	3	3	3	3	18	6	3
106	3	3	3	3	3	3	18	6	3
108	3	3	3	3	3	3	18	6	3
109	3	3	3	2	3	1	15	6	2.5
110	3	3	3	3	3	3	18	6	3
111	3	3	3	2	3	3	17	6	2.83333
114	3	3	3	3	3	3	18	6	3
115	3	3	3	3	3	3	18	6	3
116	3	3	3	3	3	3	18	6	3
118	3	3	3	3	3	3	18	6	3
119	3	3	3	3	3	3	18	6	3
120	3	3	3	3	3	3	18	6	3
121	3	3	3	3	3	3	18	6	3
122	3	3	3	3	3	3	18	6	3
123	3	3	3	3	3	3	18	6	3
127	3	3	3	3	3	3	18	6	3
128	3	3	3	3	3	3	18	6	3
130	3	3	3	3	3	3	18	6	3
133	3	3	3	3	3	3	18	6	3
137	3	3	3	3	3	3	18	6	3
138	3	3	3	3	3	3	18	6	3
139	3	3	3	3	3	3	18	6	3
142	3	3	2	2	3	3	16	6	2.66667
144	3	3	3	3	3	3	18	6	3
145	3	3	3	3	3	3	18	6	3
146	3	3	3	3	3	3	18	6	3
147	3	3	3	3	3	3	18	6	3
148	3	3	3	3	3	3	18	6	3
149	3	3	3	3	3	3	18	6	3
152	3	3	3	3	3	3	18	6	3
153	3	3	3	3	3	3	18	6	3
154	3	3	3	3	3	3	18	6	3
155	3	3	3	3	3	3	18	6	3
156	3	3	3	3	3	3	18	6	3
157	3	3	3	3	3	3	18	6	3
161	3	3	3	3	3	3	18	6	3
162	3	3	3	3	3	3	18	6	3
163	3	3	3	3	3	3	18	6	3
164	3	3	3	3	3	3	18	6	3
169	3	3	3	3	3	3	18	6	3
171	3	3	3	2	3	3	17	6	2.83333
173	3	3	3	3	3	3	18	6	3
177	3	3	3	3	3	3	18	6	3
178	3	3	3	3	3	3	18	6	3
179	3	3	3	3	3	3	18	6	3
180	3	3	3	3	3	3	18	6	3
181	3	3	3	3	3	3	18	6	3
182	3	3	3	3	2	3	17	6	2.83333
183	3	3	3	3	3	3	18	6	3
184	3	3	3	3	3	3	18	6	3
185	3	3	3	3	2	3	17	6	2.83333
186	3	3	3	3	3	3	18	6	3
187	3	3	3	3	3	3	18	6	3
188	3	3	3	3	3	3	18	6	3
189	3	3	3	3	2	3	17	6	2.83333
190	3	3	3	3	3	3	18	6	3
191	3	3	3	3	2	3	17	6	2.83333
192	3	3	3	3	2	3	17	6	2.83333
193	3	3	3	3	3	3	18	6	3
194	3	3	3	3	2	3	17	6	2.83333
195	3	3	3	3	3	3	18	6	3
