# Supplementary material for: Effects of touch-screen technology usage on the hand skills dataset
Source: Data Brief. 2020 Sep 30;33:106358. doi: 10.1016/j.dib.2020.106358 (PMC7554022; doi:10.1016/j.dib.2020.106358)
Supplement: Supplementary file 3 [file mmc3.xlsx]

## Sheet: Sheet1
ID	ACTIVITY	GENDER	DISABILITY	NATIONALITY	RATER	ITEMS	MANUAL GESTURES	BODY CONTACT	REACHING	TURNING	CARRYING	THROWING	CATCHING	MOVING	STABILISING	GRASPING	HOLDING	IN-HAND MANIPULATION	RELEASING	ISOLATED FINGER MOVEMENT	TRANSFERRING	BOTH HANDS SIMULTANEOUSLY	BOTH HANDS COOPERATIVELY	ACCURACY	PACE	MOVEMENT QUALITY
1	beads	Female	No	Taiwanese	Will	1-20a	4	4	4	4	4	9	9	4	4	4	4	3	4	3	4	3	3	4	3	4
1	write/copy	Female	No	Taiwanese	Will	1-20a	4	4	4	4	4	9	9	4	4	4	4	4	4	4	4	4	4	4	4	4
6	beads	Female	No	Taiwanese	Will	1-20a	5	9	5	5	5	9	9	5	5	5	5	5	5	5	5	4	5	5	5	5
6	write/copy	Female	No	Taiwanese	Will	1-20a	5	5	5	5	5	9	9	5	5	5	5	5	5	5	5	4	5	4	4	4
7	cutting	Female	No	Taiwanese	Will	1-20a	9	9	5	4	5	9	9	4	3	4	4	3	5	3	4	4	3	3	3	4
7	pasting	Female	No	Taiwanese	Will	1-20a	9	4	5	4	5	9	9	4	4	4	4	3	4	4	4	4	4	4	3	4
8	cards	Female	No	Taiwanese	Will	1-20a	5	5	5	5	5	9	5	5	5	5	5	5	5	5	5	5	5	5	5	5
8	draw/colour	Female	No	Taiwanese	Will	1-20a	5	5	5	5	5	9	9	5	5	5	5	5	5	5	5	5	5	5	5	5
9	cards	Female	No	Taiwanese	Will	1-20a	9	4	5	4	5	5	4	4	5	5	5	5	5	4	5	4	4	4	4	4
9	draw/colour	Female	No	Taiwanese	Will	1-20a	9	4	5	5	5	9	9	5	5	5	5	5	5	4	5	5	5	4	4	4
10	cutting	Female	No	Taiwanese	Will	1-20a	5	5	5	5	5	9	9	5	4	5	5	4	5	5	5	5	5	4	4	4
10	pasting	Female	No	Taiwanese	Will	1-20a	5	5	5	5	5	9	9	5	5	5	5	5	5	5	5	5	5	4	4	4
13	blocks	Female	No	Taiwanese	Will	1-20a	4	4	5	5	5	9	9	4	3	5	5	5	5	5	5	4	4	4	4	4
13	puzzle	Female	No	Taiwanese	Will	1-20a	4	5	5	5	5	9	9	5	4	5	5	4	5	4	5	5	5	5	5	5
17	drinking	Female	No	Taiwanese	Will	1-20a	5	9	5	5	5	9	9	4	3	5	5	4	5	4	5	4	4	3	4	3
17	eating	Female	No	Taiwanese	Will	1-20a	4	4	5	5	5	5	9	5	4	5	5	4	5	4	5	4	5	4	4	4
18	blocks	Female	No	Taiwanese	Will	1-20a	5	5	5	5	5	9	9	4	4	5	5	5	5	5	5	4	4	4	4	4
18	puzzle	Female	No	Taiwanese	Will	1-20a	5	9	5	5	5	9	9	5	4	5	5	4	5	5	5	4	4	4	4	4
19	drinking	Female	No	Taiwanese	Will	1-20a	5	4	5	5	5	9	9	4	5	5	5	4	5	5	5	5	5	4	4	4
19	eating	Female	No	Taiwanese	Will	1-20a	5	9	5	5	5	5	9	5	4	5	5	4	5	5	5	5	5	4	4	4
23	clays	Male	No	Taiwanese	Will	1-20a	4	4	4	4	4	9	9	4	4	4	4	4	4	4	4	4	4	3	4	4
23	origami	Male	No	Taiwanese	Will	1-20a	4	9	4	4	4	4	4	4	4	4	4	4	4	4	4	4	4	4	4	4
24	clays	Male	No	Taiwanese	Will	1-20a	4	5	5	4	5	9	9	5	4	5	5	4	5	4	5	5	4	4	4	4
24	origami	Male	No	Taiwanese	Will	1-20a	4	9	5	5	5	4	4	5	5	5	5	4	5	4	5	5	5	4	4	4
26	clays	Female	No	Taiwanese	Will	1-20a	4	9	4	4	4	9	9	4	3	4	4	4	4	4	4	4	3	4	4	4
26	origami	Female	No	Taiwanese	Will	1-20a	4	4	4	4	4	4	4	4	4	4	4	4	4	4	4	4	4	4	4	4
27	blocks	Male	No	Taiwanese	Will	1-20a	9	9	4	4	4	9	9	5	5	5	5	5	5	5	5	5	5	4	4	4
27	puzzle	Male	No	Taiwanese	Will	1-20a	9	9	5	5	5	9	9	5	4	4	5	4	5	4	5	5	4	4	4	4
28	blocks	Male	No	Taiwanese	Will	1-20a	9	4	4	4	4	9	9	4	3	3	4	3	4	3	4	4	3	3	3	4
28	puzzle	Male	No	Taiwanese	Will	1-20a	9	9	4	4	4	9	9	4	4	4	4	4	4	4	4	4	4	4	3	4
29	blocks	Male	No	Taiwanese	Will	1-20a	9	9	5	5	5	9	9	5	3	4	4	3	4	3	4	4	3	3	3	4
29	puzzle	Male	No	Taiwanese	Will	1-20a	9	4	5	5	5	9	9	5	4	4	4	4	5	4	5	5	4	4	4	4
32	ruler	Male	No	Taiwanese	Will	1-20a	4	4	4	4	4	9	9	4	4	4	4	4	4	4	4	4	4	3	3	4
32	wash hands	Male	No	Taiwanese	Will	1-20a	9	9	4	4	4	9	9	4	4	4	4	4	4	4	4	4	4	4	4	4
33	ruler	Male	No	Taiwanese	Will	1-20a	5	5	5	5	5	9	9	5	5	5	5	5	5	5	5	5	5	4	4	4
33	wash hands	Male	No	Taiwanese	Will	1-20a	9	9	5	5	5	9	9	5	4	5	5	4	5	5	5	5	5	4	4	4
34	ruler	Male	No	Taiwanese	Will	1-20a	4	4	4	4	4	9	9	4	4	4	4	4	4	4	4	4	4	4	4	4
34	wash hands	Male	No	Taiwanese	Will	1-20a	9	9	5	5	5	9	9	5	4	4	5	4	5	4	5	4	4	4	4	4
35	draw/colour	Female	No	Taiwanese	Will	1-20a	9	9	5	5	5	9	9	5	5	5	5	5	5	5	5	5	5	4	4	4
35	write/copy	Female	No	Taiwanese	Will	1-20a	4	9	5	5	5	9	9	5	3	3	4	3	5	4	5	4	3	3	3	4
36	draw/colour	Male	No	Taiwanese	Will	1-20a	9	5	4	4	4	9	9	4	3	4	4	4	4	4	4	4	3	3	3	4
36	write/copy	Male	No	Taiwanese	Will	1-20a	5	5	4	4	4	9	9	4	4	4	4	4	4	4	4	4	4	4	3	4
37	draw/colour	Female	No	Taiwanese	Will	1-20a	9	9	5	5	5	9	9	5	5	5	5	4	5	5	5	5	5	4	4	5
37	write/copy	Female	No	Taiwanese	Will	1-20a	5	9	5	5	5	9	9	5	4	4	5	4	5	4	5	5	5	4	5	5
40	blocks	Male	No	Taiwanese	Will	1-20a	4	4	4	4	4	9	9	4	3	3	4	4	4	4	4	4	3	3	3	4
40	puzzle	Male	No	Taiwanese	Will	1-20a	4	4	4	4	4	9	9	4	4	4	4	4	4	4	4	4	4	3	3	4
41	blocks	Female	No	Taiwanese	Will	1-20a	9	9	5	5	5	9	9	5	5	5	5	5	5	5	5	5	5	4	4	4
41	puzzle	Female	No	Taiwanese	Will	1-20a	9	5	5	5	5	9	9	5	5	5	5	5	5	5	5	5	5	4	4	4
43	blocks	Female	No	Taiwanese	Will	1-20a	5	9	5	5	5	9	9	5	5	5	5	5	5	5	5	5	5	4	4	4
43	puzzle	Female	No	Taiwanese	Will	1-20a	5	4	5	5	5	9	9	5	5	5	5	5	5	5	5	5	5	4	4	4
44	clays	Male	No	Taiwanese	Will	1-20a	5	5	5	5	5	9	9	5	5	5	5	5	5	5	5	5	5	4	4	4
44	origami	Male	No	Taiwanese	Will	1-20a	9	9	5	5	5	5	5	5	5	5	5	5	5	5	5	5	5	4	4	4
46	clays	Female	No	Taiwanese	Will	1-20a	4	4	5	5	5	9	9	5	5	5	5	5	5	5	5	5	5	4	4	4
46	origami	Female	No	Taiwanese	Will	1-20a	9	9	5	5	5	4	4	5	5	5	5	5	5	5	5	5	5	4	4	4
47	clays	Male	No	Taiwanese	Will	1-20a	4	4	4	4	4	9	9	4	4	4	4	4	4	4	4	4	4	4	4	4
47	origami	Male	No	Taiwanese	Will	1-20a	4	4	4	4	4	4	4	4	3	3	4	3	4	3	4	4	3	3	3	4
49	ruler	Male	No	Taiwanese	Will	1-20a	9	4	4	4	4	9	9	4	4	4	4	4	4	4	4	4	4	3	3	4
49	wash hands	Male	No	Taiwanese	Will	1-20a	9	4	4	4	4	9	9	4	4	4	4	4	4	4	4	4	4	4	4	4
50	ruler	Male	No	Taiwanese	Will	1-20a	4	4	4	4	4	9	9	4	4	4	4	4	4	4	4	4	4	4	4	4
50	wash hands	Male	No	Taiwanese	Will	1-20a	4	9	4	4	4	9	9	4	4	4	4	4	4	4	4	4	4	4	4	4
51	ruler	Female	No	Taiwanese	Will	1-20a	5	4	5	5	5	9	9	5	5	5	5	5	5	5	5	5	5	4	4	4
51	wash hands	Female	No	Taiwanese	Will	1-20a	4	9	5	5	5	9	9	4	3	3	5	3	5	3	5	5	3	3	3	4
52	draw/colour	Female	No	Taiwanese	Will	1-20a	9	9	5	5	5	9	9	5	4	5	5	4	5	5	5	5	5	4	4	4
52	write/copy	Female	No	Taiwanese	Will	1-20a	9	9	5	5	5	9	9	4	4	5	5	4	5	4	5	5	5	4	4	4
54	draw/colour	Female	No	Taiwanese	Will	1-20a	9	9	4	4	4	9	9	4	4	4	4	4	4	4	4	4	4	3	3	4
54	write/copy	Female	No	Taiwanese	Will	1-20a	4	9	4	4	4	9	9	4	4	4	4	4	4	4	4	4	4	4	4	4
55	draw/colour	Male	No	Taiwanese	Will	1-20a	9	9	4	4	4	9	9	4	4	4	4	4	4	4	4	4	4	3	3	4
55	write/copy	Male	No	Taiwanese	Will	1-20a	4	4	4	4	4	9	9	4	3	3	4	4	4	3	4	4	3	3	3	4
56	beads	Female	No	Taiwanese	Will	1-20a	9	4	5	5	5	9	9	5	5	5	5	5	5	5	5	5	5	4	4	4
56	cards	Female	No	Taiwanese	Will	1-20a	4	4	5	5	5	9	4	5	5	5	5	5	5	5	5	5	5	4	4	4
57	beads	Female	No	Taiwanese	Will	1-20a	4	5	5	5	5	9	9	5	5	5	5	5	5	5	5	5	5	4	4	4
57	cards	Female	No	Taiwanese	Will	1-20a	4	5	4	4	4	9	4	4	4	4	4	4	4	4	4	4	4	4	4	4
58	beads	Male	No	Taiwanese	Will	1-20a	9	4	4	4	4	9	9	4	3	3	4	3	4	4	4	4	3	4	3	3
58	cards	Male	No	Taiwanese	Will	1-20a	9	9	4	4	4	9	4	4	4	4	4	3	4	4	4	4	3	4	3	4
59	clays	Female	No	Taiwanese	Will	1-20a	4	4	4	4	4	9	9	4	4	4	4	4	4	4	4	4	4	3	4	4
59	origami	Female	No	Taiwanese	Will	1-20a	4	9	4	4	4	4	4	4	4	4	4	4	4	4	4	4	4	4	4	4
61	clays	Female	No	Taiwanese	Will	1-20a	4	5	5	4	5	9	9	5	4	5	5	4	5	4	5	5	4	4	4	4
61	origami	Female	No	Taiwanese	Will	1-20a	4	9	5	5	5	4	4	5	5	5	5	4	5	4	5	5	5	4	4	4
63	clays	Female	No	Taiwanese	Will	1-20a	4	9	4	4	4	9	9	4	3	4	4	4	4	4	4	4	3	4	4	4
63	origami	Female	No	Taiwanese	Will	1-20a	4	4	4	4	4	4	4	4	4	4	4	4	4	4	4	4	4	4	4	4
67	drinking	Female	No	Taiwanese	Will	1-20a	5	9	5	5	5	9	9	4	3	5	5	4	5	4	5	4	4	3	4	3
67	eating	Female	No	Taiwanese	Will	1-20a	4	4	5	5	5	5	9	5	4	5	5	4	5	4	5	4	5	4	4	4
68	drinking	Male	No	Taiwanese	Will	1-20a	9	5	5	5	5	9	9	5	4	5	5	4	5	5	5	5	4	4	3	4
68	eating	Male	No	Taiwanese	Will	1-20a	9	9	5	5	5	9	9	5	5	5	5	5	5	5	5	5	5	4	4	4
69	drinking	Male	No	Taiwanese	Will	1-20a	9	9	5	5	5	9	9	5	5	5	5	4	5	5	5	5	4	4	4	4
69	eating	Male	No	Taiwanese	Will	1-20a	9	9	5	5	5	9	9	5	5	5	5	5	5	5	5	5	4	3	4	4
70	drinking	Male	No	Taiwanese	Will	1-20a	5	4	5	5	5	9	9	4	5	5	5	4	5	5	5	5	5	4	4	4
70	eating	Male	No	Taiwanese	Will	1-20a	5	9	5	5	5	5	9	5	4	5	5	4	5	5	5	5	5	4	4	4
71	drinking	Male	No	Taiwanese	Will	1-20a	9	4	4	4	4	9	9	4	4	4	4	4	4	4	4	4	4	4	4	4
71	eating	Male	No	Taiwanese	Will	1-20a	9	4	4	4	4	9	9	4	4	4	4	4	4	4	4	4	4	3	4	4
72	drinking	Male	No	Taiwanese	Will	1-20a	9	5	5	5	5	9	9	5	4	5	5	3	5	5	5	5	4	4	3	4
72	eating	Male	No	Taiwanese	Will	1-20a	9	9	5	5	5	9	9	5	4	5	5	4	5	5	5	5	4	4	3	4
73	ruler	Female	No	Taiwanese	Will	1-20a	5	5	5	5	5	9	9	5	5	5	5	5	5	5	5	5	5	4	4	4
73	wash hands	Female	No	Taiwanese	Will	1-20a	9	9	5	5	5	9	9	5	4	5	5	4	5	5	5	5	5	4	4	4
74	ruler	Female	No	Taiwanese	Will	1-20a	4	4	4	4	4	9	9	4	4	4	4	4	4	4	4	4	4	3	3	4
74	wash hands	Female	No	Taiwanese	Will	1-20a	9	9	4	4	4	9	9	4	4	4	4	4	4	4	4	4	4	4	4	4
75	ruler	Female	No	Taiwanese	Will	1-20a	4	4	4	4	4	9	9	4	4	4	4	4	4	4	4	4	4	4	4	4
75	wash hands	Female	No	Taiwanese	Will	1-20a	9	9	5	5	5	9	9	5	4	4	5	4	5	4	5	4	4	4	4	4
76	draw/colour	Female	No	Taiwanese	Will	1-20a	9	9	5	5	5	9	9	5	4	5	5	4	5	5	5	5	5	4	4	4
76	write/copy	Female	No	Taiwanese	Will	1-20a	9	9	5	5	5	9	9	4	4	5	5	4	5	4	5	5	5	4	4	4
77	draw/colour	Male	No	Taiwanese	Will	1-20a	9	9	4	4	4	9	9	4	4	4	4	4	4	4	4	4	4	3	3	4
77	write/copy	Male	No	Taiwanese	Will	1-20a	4	9	4	4	4	9	9	4	4	4	4	4	4	4	4	4	4	4	4	4
78	draw/colour	Male	No	Taiwanese	Will	1-20a	9	9	4	4	4	9	9	4	4	4	4	4	4	4	4	4	4	3	3	4
78	write/copy	Male	No	Taiwanese	Will	1-20a	4	4	4	4	4	9	9	4	3	3	4	4	4	3	4	4	3	3	3	4
79	ruler	Male	No	Taiwanese	Will	1-20a	5	4	5	5	5	9	9	5	5	5	5	5	5	5	5	5	5	4	4	4
79	wash hands	Male	No	Taiwanese	Will	1-20a	4	9	5	5	5	9	9	4	3	3	5	3	5	3	5	5	3	3	3	4
80	ruler	Male	No	Taiwanese	Will	1-20a	9	4	4	4	4	9	9	4	4	4	4	4	4	4	4	4	4	3	3	4
80	wash hands	Male	No	Taiwanese	Will	1-20a	9	4	4	4	4	9	9	4	4	4	4	4	4	4	4	4	4	4	4	4
81	ruler	Male	No	Taiwanese	Will	1-20a	4	4	4	4	4	9	9	4	4	4	4	4	4	4	4	4	4	4	4	4
81	wash hands	Male	No	Taiwanese	Will	1-20a	4	9	4	4	4	9	9	4	4	4	4	4	4	4	4	4	4	4	4	4
82	draw/colour	Male	No	Taiwanese	Will	1-20a	9	9	4	4	4	9	9	4	4	4	4	4	4	4	4	4	4	4	4	4
82	write/copy	Male	No	Taiwanese	Will	1-20a	9	9	4	4	4	9	9	4	4	4	4	4	4	4	4	4	4	4	4	4
84	draw/colour	Female	No	Taiwanese	Will	1-20a	9	4	4	4	4	9	9	4	4	4	4	3	4	4	4	4	3	3	4	4
84	write/copy	Female	No	Taiwanese	Will	1-20a	9	9	4	4	4	9	9	4	4	4	4	4	4	4	4	4	4	4	4	4
86	draw/colour	Female	No	Taiwanese	Will	1-20a	4	4	4	4	4	9	9	4	4	4	4	4	4	4	4	4	4	3	3	4
86	write/copy	Female	No	Taiwanese	Will	1-20a	9	9	4	4	4	9	9	4	4	4	4	4	4	4	4	4	4	4	4	4
87	clays	Female	No	Taiwanese	Will	1-20a	9	4	4	4	4	9	9	4	3	3	4	3	4	3	4	4	3	3	3	4
87	origami	Female	No	Taiwanese	Will	1-20a	9	9	4	4	4	4	4	4	4	4	4	3	4	3	4	4	4	4	4	4
88	clays	Male	No	Taiwanese	Will	1-20a	9	4	5	5	5	9	9	5	4	5	5	4	5	4	5	5	4	5	3	4
88	origami	Male	No	Taiwanese	Will	1-20a	9	9	5	5	5	5	4	5	5	5	5	4	5	4	5	5	4	4	4	4
89	clays	Male	No	Taiwanese	Will	1-20a	9	9	4	4	4	9	9	4	4	4	4	3	4	4	4	4	3	4	4	4
89	origami	Male	No	Taiwanese	Will	1-20a	9	9	4	4	4	4	4	4	3	4	4	3	4	4	4	4	3	3	3	3
91	beads	Female	No	Taiwanese	Will	1-20a	9	4	4	4	4	9	9	4	3	4	4	3	4	3	4	4	3	3	3	3
91	cards	Female	No	Taiwanese	Will	1-20a	9	9	4	4	4	9	4	4	4	4	4	4	4	4	4	4	4	4	4	4
94	beads	Female	No	Taiwanese	Will	1-20a	9	9	4	4	4	9	9	4	4	4	4	4	4	4	4	4	4	4	4	4
94	cards	Female	No	Taiwanese	Will	1-20a	4	4	4	4	4	9	4	4	3	3	4	3	4	3	4	4	3	4	3	3
95	beads	Female	No	Taiwanese	Will	1-20a	4	4	4	4	4	9	9	4	4	4	4	4	4	4	4	4	4	4	4	4
95	cards	Female	No	Taiwanese	Will	1-20a	4	4	4	4	4	9	4	4	4	4	4	4	4	4	4	4	4	4	4	4
98	beads	Male	No	Taiwanese	Will	1-20a	4	5	5	5	5	9	9	5	5	5	5	5	5	5	5	5	5	4	4	4
98	cards	Male	No	Taiwanese	Will	1-20a	4	5	4	4	4	9	4	4	4	4	4	4	4	4	4	4	4	4	4	4
100	beads	Female	No	Taiwanese	Will	1-20a	9	9	4	4	4	9	9	4	4	4	4	4	4	4	4	4	4	4	4	4
100	cards	Female	No	Taiwanese	Will	1-20a	4	4	4	4	4	9	4	4	3	3	4	3	4	3	4	4	3	4	3	3
101	beads	Female	No	Taiwanese	Will	1-20a	4	4	4	4	4	9	9	4	4	4	4	4	4	4	4	4	4	4	4	4
101	cards	Female	No	Taiwanese	Will	1-20a	4	4	4	4	4	9	4	4	4	4	4	4	4	4	4	4	4	4	4	4
105	cutting	Female	No	Taiwanese	Will	1-20a	5	4	5	5	5	9	9	5	5	5	5	5	5	4	5	5	5	4	4	4
105	pasting	Female	No	Taiwanese	Will	1-20a	9	4	5	5	5	9	9	5	5	5	5	5	5	5	5	5	5	4	4	4
106	cutting	Male	No	Taiwanese	Will	1-20a	4	4	5	5	5	9	9	4	4	5	5	4	5	4	5	5	4	4	4	4
106	pasting	Male	No	Taiwanese	Will	1-20a	9	9	5	5	5	9	9	5	3	4	4	4	4	4	5	4	3	3	3	3
108	cutting	Male	No	Taiwanese	Will	1-20a	9	9	4	4	4	9	9	4	4	4	4	4	4	4	4	4	3	4	4	4
108	pasting	Male	No	Taiwanese	Will	1-20a	9	4	4	4	4	9	9	4	3	4	4	3	4	4	4	4	3	3	3	3
109	draw/colour	Male	No	Taiwanese	Will	1-20a	9	9	4	4	4	9	9	4	4	4	4	4	4	4	4	4	4	4	4	4
109	write/copy	Male	No	Taiwanese	Will	1-20a	9	9	4	4	4	9	9	4	3	4	4	3	4	4	4	4	3	3	3	3
110	draw/colour	Female	No	Taiwanese	Will	1-20a	9	9	4	4	4	9	9	4	4	4	4	4	4	3	4	4	4	4	4	4
110	write/copy	Female	No	Taiwanese	Will	1-20a	9	4	4	4	4	9	9	4	4	4	4	4	4	3	4	4	4	4	4	4
111	draw/colour	Female	No	Taiwanese	Will	1-20a	4	4	4	4	4	9	9	4	4	4	4	4	4	4	4	4	4	4	4	4
111	write/copy	Female	No	Taiwanese	Will	1-20a	9	4	4	4	4	9	9	4	3	3	4	3	4	4	4	4	3	3	3	3
114	cutting	Female	No	Taiwanese	Will	1-20a	9	9	4	4	4	9	9	4	4	4	4	4	4	4	4	4	4	4	4	4
114	pasting	Female	No	Taiwanese	Will	1-20a	9	4	4	4	4	9	9	4	3	3	4	3	4	4	4	4	3	4	4	4
115	cutting	Female	No	Taiwanese	Will	1-20a	9	5	4	4	4	9	9	4	4	3	4	3	4	4	4	4	4	4	3	3
115	pasting	Female	No	Taiwanese	Will	1-20a	4	4	4	4	4	9	9	4	3	3	4	3	4	4	4	4	3	3	4	3
116	cutting	Male	No	Taiwanese	Will	1-20a	9	9	4	4	4	9	9	4	4	4	4	4	4	4	4	4	4	4	4	4
116	pasting	Male	No	Taiwanese	Will	1-20a	9	4	4	4	4	9	9	4	4	4	4	4	4	4	4	4	4	4	4	4
118	beads	Male	No	Taiwanese	Will	1-20a	9	4	4	4	4	9	9	4	3	3	4	3	4	4	4	4	3	4	3	3
118	cards	Male	No	Taiwanese	Will	1-20a	9	9	4	4	4	9	4	4	4	4	4	3	4	4	4	4	3	4	3	4
119	beads	Male	No	Taiwanese	Will	1-20a	9	4	5	5	5	9	9	5	5	5	5	5	5	5	5	5	5	4	4	4
119	cards	Male	No	Taiwanese	Will	1-20a	4	4	5	5	5	9	4	5	5	5	5	5	5	5	5	5	5	4	4	4
120	beads	Male	No	Taiwanese	Will	1-20a	9	4	4	4	4	9	9	4	3	4	4	3	4	3	4	4	3	3	3	3
120	cards	Male	No	Taiwanese	Will	1-20a	9	9	4	4	4	9	4	4	4	4	4	4	4	4	4	4	4	4	4	4
121	draw/colour	Female	No	Taiwanese	Will	1-20a	9	9	4	4	4	9	9	4	4	4	4	4	4	4	4	4	4	4	4	4
121	write/copy	Female	No	Taiwanese	Will	1-20a	9	9	4	4	4	9	9	4	4	4	4	4	4	4	4	4	4	4	4	4
122	draw/colour	Female	No	Taiwanese	Will	1-20a	9	4	4	4	4	9	9	4	4	4	4	3	4	4	4	4	3	3	4	4
122	write/copy	Female	No	Taiwanese	Will	1-20a	9	9	4	4	4	9	9	4	4	4	4	4	4	4	4	4	4	4	4	4
123	clays	Female	No	Taiwanese	Will	1-20a	4	4	5	5	4	9	9	4	4	5	5	4	5	4	5	5	5	3	4	4
123	origami	Female	No	Taiwanese	Will	1-20a	4	4	4	4	4	4	4	4	4	4	4	4	4	4	4	4	4	4	3	4
127	clays	Male	No	Taiwanese	Will	1-20a	9	5	5	5	5	9	9	5	4	5	5	4	5	5	5	5	5	4	4	4
127	origami	Male	No	Taiwanese	Will	1-20a	4	4	5	5	5	5	4	5	5	5	5	5	5	5	5	5	5	4	4	4
128	write/copy	Female	No	Taiwanese	Will	1-20a	9	9	4	4	4	9	9	4	4	4	4	4	4	4	4	4	4	4	4	4
128	ruler	Female	No	Taiwanese	Will	1-20a	9	4	4	4	4	9	9	4	4	4	4	4	4	4	4	4	4	4	4	4
130	write/copy	Male	No	Taiwanese	Will	1-20a	9	5	5	5	5	9	9	5	4	5	5	4	5	4	5	5	5	3	4	4
130	ruler	Male	No	Taiwanese	Will	1-20a	4	4	5	5	5	9	9	5	4	5	5	4	5	5	5	4	4	4	4	4
133	eating	Male	No	Taiwanese	Will	1-20a	9	4	4	4	4	4	9	4	4	4	4	4	4	4	4	4	4	4	4	4
133	wash hands	Male	No	Taiwanese	Will	1-20a	9	4	4	4	4	9	9	4	4	4	4	4	4	4	4	4	4	4	4	4
137	eating	Male	No	Taiwanese	Will	1-20a	4	4	5	5	5	5	9	5	5	5	5	4	5	4	5	5	5	4	4	4
137	wash hands	Male	No	Taiwanese	Will	1-20a	9	4	5	5	5	9	9	5	4	5	5	4	4	4	4	4	4	4	4	4
138	eating	Male	No	Taiwanese	Will	1-20a	4	4	4	4	4	9	9	5	5	5	5	4	5	4	5	4	4	4	4	4
138	wash hands	Male	No	Taiwanese	Will	1-20a	9	4	5	5	5	9	9	4	4	5	5	4	5	5	5	4	4	4	4	4
139	cutting	Female	No	Taiwanese	Will	1-20a	9	9	5	5	5	9	9	5	4	5	5	4	5	4	5	4	4	3	4	4
139	pasting	Female	No	Taiwanese	Will	1-20a	9	4	5	5	5	9	9	5	4	5	5	4	5	5	5	5	4	4	4	4
142	cutting	Male	No	Taiwanese	Will	1-20a	4	4	5	3	4	9	9	4	3	4	4	3	5	4	5	3	4	3	3	3
142	pasting	Male	No	Taiwanese	Will	1-20a	9	4	5	5	5	9	9	5	3	4	4	3	4	4	4	4	3	3	3	3
144	cutting	Male	No	Taiwanese	Will	1-20a	9	4	4	4	4	9	9	4	4	4	4	3	4	3	4	4	4	4	4	4
144	pasting	Male	No	Taiwanese	Will	1-20a	4	4	4	4	4	9	9	4	3	4	4	3	4	4	4	4	3	4	4	4
145	cutting	Male	No	Taiwanese	Will	1-20a	9	4	5	4	5	9	9	5	3	4	4	3	5	3	5	4	3	3	3	3
145	pasting	Male	No	Taiwanese	Will	1-20a	9	4	5	4	4	9	9	5	4	4	4	3	4	3	4	4	3	4	4	4
146	cutting	Male	No	Taiwanese	Will	1-20a	9	9	5	5	5	9	9	5	5	5	5	5	5	5	5	5	5	4	4	4
146	pasting	Male	No	Taiwanese	Will	1-20a	9	5	5	5	5	9	9	5	5	5	5	5	5	5	5	5	5	4	4	4
147	clays	Female	No	Taiwanese	Will	1-20a	9	4	4	4	4	9	9	4	3	3	4	3	4	3	4	4	3	3	3	4
147	origami	Female	No	Taiwanese	Will	1-20a	9	9	4	4	4	4	4	4	4	4	4	3	4	3	4	4	4	4	4	4
148	clays	Male	No	Taiwanese	Will	1-20a	9	4	5	5	5	9	9	5	4	5	5	4	5	4	5	5	4	5	3	4
148	origami	Male	No	Taiwanese	Will	1-20a	9	9	5	5	5	5	4	5	5	5	5	4	5	4	5	5	4	4	4	4
149	clays	Male	No	Taiwanese	Will	1-20a	9	9	4	4	4	9	9	4	4	4	4	3	4	4	4	4	3	4	4	4
149	origami	Male	No	Taiwanese	Will	1-20a	9	9	4	4	4	4	4	4	3	4	4	3	4	4	4	4	3	3	3	3
152	drinking	Female	No	Taiwanese	Will	1-20a	9	4	4	4	4	9	9	4	4	4	4	4	4	4	4	4	4	4	4	4
152	eating	Female	No	Taiwanese	Will	1-20a	9	4	4	4	4	9	9	4	4	4	4	4	4	4	4	4	4	3	4	4
153	drinking	Male	No	Taiwanese	Will	1-20a	9	5	5	5	5	9	9	5	4	5	5	4	5	5	5	5	4	4	3	4
153	eating	Male	No	Taiwanese	Will	1-20a	9	9	5	5	5	9	9	5	5	5	5	5	5	5	5	5	5	4	4	4
154	drinking	Male	No	Taiwanese	Will	1-20a	9	9	5	5	5	9	9	5	5	5	5	4	5	5	5	5	4	4	4	4
154	eating	Male	No	Taiwanese	Will	1-20a	9	9	5	5	5	9	9	5	5	5	5	5	5	5	5	5	4	3	4	4
155	drinking	Male	No	Taiwanese	Will	1-20a	9	5	5	5	5	9	9	5	4	5	5	3	5	5	5	5	4	4	3	4
155	eating	Male	No	Taiwanese	Will	1-20a	9	9	5	5	5	9	9	5	4	5	5	4	5	5	5	5	4	4	3	4
156	drinking	Male	No	Taiwanese	Will	1-20a	9	9	5	5	5	9	9	5	4	5	5	4	5	5	5	5	5	4	4	4
156	eating	Male	No	Taiwanese	Will	1-20a	9	5	5	5	5	9	9	5	4	4	5	4	5	4	5	5	4	4	4	4
157	drinking	Female	No	Taiwanese	Will	1-20a	9	9	5	5	5	9	9	5	4	5	5	4	5	5	5	5	5	4	4	4
157	eating	Female	No	Taiwanese	Will	1-20a	9	9	5	5	5	9	9	5	3	3	4	3	5	4	5	4	3	3	3	3
161	clays	Male	No	Taiwanese	Will	1-20a	9	5	5	5	5	9	9	5	4	5	5	5	5	5	5	5	5	4	4	4
161	origami	Male	No	Taiwanese	Will	1-20a	9	9	5	5	5	5	5	5	5	5	5	5	5	5	5	5	5	4	4	4
162	clays	Male	No	Taiwanese	Will	1-20a	9	9	5	5	5	9	9	5	4	4	4	3	5	4	5	5	3	4	4	4
162	origami	Male	No	Taiwanese	Will	1-20a	9	5	5	5	5	5	5	5	5	5	5	3	5	3	5	5	3	4	4	4
163	clays	Female	No	Taiwanese	Will	1-20a	9	4	4	4	4	9	9	4	4	4	4	3	4	4	4	4	3	4	4	4
163	origami	Female	No	Taiwanese	Will	1-20a	9	9	4	4	4	4	4	4	3	3	4	3	4	3	4	4	3	3	3	3
164	cutting	Female	No	Taiwanese	Will	1-20a	9	5	5	5	5	9	9	5	3	4	5	4	5	4	5	5	3	4	4	4
164	pasting	Female	No	Taiwanese	Will	1-20a	9	9	5	5	5	9	9	5	5	5	5	4	5	4	5	5	3	4	4	4
169	cutting	Male	No	Taiwanese	Will	1-20a	9	4	5	5	5	9	9	5	4	5	5	3	5	5	5	4	4	4	4	4
169	pasting	Male	No	Taiwanese	Will	1-20a	9	4	5	5	5	9	9	5	4	5	5	4	5	5	5	5	4	4	4	4
171	cutting	Male	No	Taiwanese	Will	1-20a	4	4	4	4	4	9	9	4	3	4	4	4	4	4	4	4	3	4	4	4
171	pasting	Male	No	Taiwanese	Will	1-20a	9	9	4	4	4	9	9	4	4	4	3	4	4	4	4	3	4	4	4	4
173	clays	Female	No	Taiwanese	Will	1-20a	9	9	4	4	4	9	9	4	3	3	3	3	4	3	4	4	3	3	3	3
173	origami	Female	No	Taiwanese	Will	1-20a	9	5	4	4	4	4	3	4	4	4	4	4	4	4	4	4	4	4	3	3
177	clays	Male	No	Taiwanese	Will	1-20a	9	9	4	4	4	9	9	4	4	4	4	4	4	4	4	4	4	4	4	4
177	origami	Male	No	Taiwanese	Will	1-20a	4	4	4	4	4	4	3	4	3	4	4	3	4	4	4	4	3	3	3	3
178	clays	Male	No	Taiwanese	Will	1-20a	9	4	4	4	4	9	9	4	4	4	4	4	4	4	4	4	4	3	4	4
178	origami	Male	No	Taiwanese	Will	1-20a	9	9	4	4	4	4	4	4	4	4	4	4	4	3	4	4	3	4	4	4
179	blocks	Female	No	Taiwanese	Will	1-20a	4	4	5	5	5	9	9	5	4	4	5	4	5	4	5	4	4	4	3	4
179	puzzle	Female	No	Taiwanese	Will	1-20a	9	9	5	5	5	9	9	5	4	4	5	4	5	4	4	4	4	4	3	3
180	blocks	Female	No	Taiwanese	Will	1-20a	9	9	4	4	4	9	9	4	4	4	4	3	4	4	4	4	4	4	4	4
180	puzzle	Female	No	Taiwanese	Will	1-20a	9	4	4	4	4	9	9	4	3	4	4	4	4	4	4	4	3	4	4	4
181	draw/colour	Female	No	Taiwanese	Will	1-20a	9	9	4	4	4	9	9	4	4	4	4	4	4	4	4	4	4	4	3	4
181	write/copy	Female	No	Taiwanese	Will	1-20a	9	4	4	4	4	9	9	4	4	4	4	4	4	4	4	4	4	4	3	4
182	blocks	Male	No	Taiwanese	Will	1-20a	4	4	4	4	4	9	9	4	4	4	4	3	4	4	4	4	4	4	3	4
182	puzzle	Male	No	Taiwanese	Will	1-20a	9	9	4	4	4	9	9	4	4	4	4	4	4	4	4	4	4	4	4	4
183	cutting	Female	No	Taiwanese	Will	1-20a	9	9	4	4	4	9	9	4	4	4	4	3	4	4	4	4	4	4	3	3
183	pasting	Female	No	Taiwanese	Will	1-20a	9	4	4	4	4	9	9	4	4	4	4	3	4	3	4	4	3	3	3	3
184	cutting	Male	No	Taiwanese	Will	1-20a	9	9	4	4	4	9	9	4	4	4	4	3	4	4	4	4	4	4	3	3
184	pasting	Male	No	Taiwanese	Will	1-20a	9	9	4	4	4	9	9	4	3	4	4	4	4	4	4	4	3	3	3	3
185	cutting	Male	No	Taiwanese	Will	1-20a	9	4	4	4	4	9	9	4	4	4	4	4	4	4	4	4	4	3	3	4
185	pasting	Male	No	Taiwanese	Will	1-20a	9	9	4	4	4	9	9	4	4	4	4	4	4	4	4	4	4	4	4	4
186	draw/colour	Male	No	Taiwanese	Will	1-20a	4	4	4	4	4	9	9	4	4	4	4	4	4	4	4	4	4	3	3	4
186	write/copy	Male	No	Taiwanese	Will	1-20a	9	9	4	4	9	9	9	4	4	4	4	4	4	4	4	4	4	4	4	4
187	cutting	Male	No	Taiwanese	Will	1-20a	4	4	4	4	4	9	9	4	4	4	4	4	4	4	4	4	4	4	3	4
187	pasting	Male	No	Taiwanese	Will	1-20a	4	4	4	4	9	9	9	4	4	4	4	4	4	4	4	4	4	4	4	4
188	cutting	Male	No	Taiwanese	Will	1-20a	9	4	4	4	4	9	9	4	4	4	4	4	4	4	4	4	4	4	4	4
188	pasting	Male	No	Taiwanese	Will	1-20a	4	4	4	4	4	9	9	4	3	4	4	4	4	4	4	4	3	3	4	3
189	cutting	Female	No	Taiwanese	Will	1-20a	4	4	4	4	9	9	9	4	3	3	4	3	4	4	4	4	3	4	4	3
189	pasting	Female	No	Taiwanese	Will	1-20a	9	9	4	4	9	9	9	4	4	3	4	3	4	3	4	4	3	4	4	3
190	blocks	Female	No	Taiwanese	Will	1-20a	9	4	4	4	4	9	9	4	3	3	4	3	4	3	4	4	3	3	3	4
190	puzzle	Female	No	Taiwanese	Will	1-20a	9	9	4	4	4	9	9	4	4	4	4	4	4	4	4	4	4	4	3	4
191	drinking	Female	No	Taiwanese	Will	1-20a	5	9	5	5	5	9	9	4	3	5	5	4	5	4	5	4	4	3	4	3
191	eating	Female	No	Taiwanese	Will	1-20a	4	4	5	5	5	5	9	5	4	5	5	4	5	4	5	4	5	4	4	4
192	beads	Female	No	Taiwanese	Will	1-20a	9	4	4	4	4	9	9	4	3	4	4	3	4	3	4	4	3	3	3	3
192	cards	Female	No	Taiwanese	Will	1-20a	9	9	4	4	4	9	4	4	4	4	4	4	4	4	4	4	4	4	4	4
193	cutting	Female	No	Taiwanese	Will	1-20a	4	4	4	4	9	9	9	4	3	3	4	3	4	4	4	4	3	4	4	3
193	pasting	Female	No	Taiwanese	Will	1-20a	9	9	4	4	9	9	9	4	4	3	4	3	4	3	4	4	3	4	4	3
194	draw/colour	Female	No	Taiwanese	Will	1-20a	9	9	4	4	4	9	9	4	4	4	4	4	4	4	4	4	4	3	3	4
194	write/copy	Female	No	Taiwanese	Will	1-20a	4	9	4	4	4	9	9	4	4	4	4	4	4	4	4	4	4	4	4	4
195	draw/colour	Female	No	Taiwanese	Will	1-20a	9	4	4	4	4	9	9	4	4	4	4	3	4	4	4	4	3	3	4	4
195	ruler	Female	No	Taiwanese	Will	1-20a	4	4	4	4	4	9	9	4	4	4	4	4	4	4	4	4	4	3	3	4
