# Supplementary material for: Effects of touch-screen technology usage on the hand skills dataset
Source: Data Brief. 2020 Sep 30;33:106358. doi: 10.1016/j.dib.2020.106358 (PMC7554022; doi:10.1016/j.dib.2020.106358)
Supplement: Supplementary file 4 [file mmc4.xlsx]

## Sheet: Sheet1
T.Score	T.Count	Obs.Avge	Fair.Avge	Measure	S.E	InfitMS	InfitZ	OutfitMS	OutfitZ	PtBis	Null	Discrim	Displace	Status	Group	Number	Child
139	36	3.86	3.83	0.02	0.35	0.74	-0.95	0.67	-1.2	0.24	0	1.25	0.01	-1	0	501	501
170	35	4.86	4.87	5.03	0.45	1.24	0.81	1.34	0.87	0	0	0.85	0.01	-1	0	506	506
129	33	3.91	4.01	1	0.37	1.51	1.72	1.64	1.94	0.25	0	0.54	0.01	-1	0	507	507
180	36	5	5.02	6.78	0.48	0.34	-2.5	0.19	-2.61	0	0	1.41	0.01	-1	0	508	508
161	35	4.6	4.74	4.21	0.39	1.2	0.87	1.08	0.37	0.17	0	0.85	0.01	-1	0	509	509
172	36	4.78	4.9	5.25	0.42	1.08	0.38	1.08	0.34	0.24	0	0.96	0.01	-1	0	510	510
166	36	4.61	4.54	3.38	0.38	1.8	2.98	1.82	2.37	0.1	0	0.21	0.01	-1	0	513	513
159	36	4.42	4.25	2.25	0.36	1.52	2.22	1.45	1.61	0.22	0	0.35	0.01	-1	0	517	517
161	35	4.6	4.52	3.3	0.39	1.05	0.29	0.97	-0.02	0.24	0	0.99	0.01	-1	0	518	518
169	36	4.69	4.61	3.67	0.4	0.96	-0.09	0.79	-0.6	0.24	0	1.1	0.01	-1	0	519	519
143	36	3.97	4.01	1	0.36	0.79	-0.78	0.78	-0.76	0.04	0	1.21	0.01	-1	0	523	523
164	36	4.56	4.63	3.74	0.38	0.98	-0.02	0.9	-0.27	0.32	0	1.06	0.01	-1	0	524	524
142	36	3.94	4	0.9	0.35	0.89	-0.34	0.84	-0.49	0.07	0	1.12	0.01	-1	0	526	526
146	32	4.56	4.48	3.14	0.4	1.26	1.08	1.4	1.25	0.19	0	0.73	0.01	-1	0	527	527
124	33	3.76	3.69	-0.6	0.36	1.33	1.19	1.28	1	0.09	0	0.76	0.01	-1	0	528	528
137	33	4.15	4.05	1.21	0.37	2.44	4.19	2.73	4.27	0.13	0	-0.5	0.01	-1	0	529	529
134	34	3.94	3.93	0.53	0.36	1	0.1	1.03	0.2	0.09	0	1.04	0.01	-1	0	532	532
162	34	4.76	4.82	4.69	0.42	1.42	1.5	1.8	1.86	0.21	0	0.57	0.01	-1	0	533	533
143	34	4.21	4.14	1.73	0.38	0.75	-0.99	0.66	-1.24	0.23	0	1.27	0.01	-1	0	534	534
145	33	4.39	4.35	2.65	0.38	3.06	6.17	3.22	5.31	-0.01	0	-1.55	0.01	-1	0	535	535
138	35	3.94	3.94	0.58	0.36	1.44	1.53	1.5	1.59	0.15	0	0.63	0.01	-1	0	536	536
157	33	4.76	4.8	4.58	0.44	1.3	1.06	1.41	1.08	0.1	0	0.78	0.01	-1	0	537	537
137	36	3.81	3.74	-0.4	0.35	1.33	1.22	1.27	0.98	0.06	0	0.77	0.01	-1	0	540	540
159	33	4.82	4.82	4.65	0.45	1.11	0.44	1	0.14	0.19	0	0.97	0.01	-1	0	541	541
168	35	4.8	4.79	4.49	0.43	1.14	0.56	0.98	0.09	0.18	0	0.96	0.01	-1	0	543	543
169	35	4.83	4.91	5.36	0.44	1.16	0.61	1.08	0.32	0.2	0	0.94	0.01	-1	0	544	544
166	35	4.74	4.84	4.8	0.42	1.33	1.17	1.31	0.88	0.19	0	0.78	0.01	-1	0	546	546
141	37	3.81	3.89	0.3	0.34	0.9	-0.31	0.84	-0.52	0.1	0	1.13	0.01	-1	0	547	547
134	34	3.94	3.92	0.48	0.36	1	0.1	1.01	0.14	0.1	0	1.05	0.01	-1	0	549	549
140	35	4	3.97	0.74	0.35	0.9	-0.34	0.99	0.05	0	0	1.12	0.01	-1	0	550	550
154	35	4.4	4.35	2.63	0.38	4.35	7.6	4.45	6.53	0.14	0	-2.13	0.01	-1	0	551	551
148	32	4.62	4.65	3.84	0.41	1.03	0.21	0.88	-0.28	0.21	0	1.04	0.01	-1	0	552	552
130	33	3.94	3.93	0.56	0.37	0.83	-0.56	0.75	-0.82	0.13	0	1.2	0.01	-1	0	554	554
128	34	3.76	3.78	-0.23	0.35	1.44	1.53	1.35	1.21	0.01	0	0.69	0.01	-1	0	555	555
166	35	4.74	4.83	4.75	0.42	1.3	1.11	1.11	0.42	0.15	0	0.83	0.01	-1	0	556	556
159	36	4.42	4.45	3.04	0.36	1.29	1.36	1.5	1.78	-0.02	0	0.59	0.01	-1	0	557	557
123	33	3.73	3.81	-0.1	0.36	0.78	-0.81	0.8	-0.68	0.26	0	1.19	0.01	-1	0	558	558
143	36	3.97	4.01	1	0.36	0.79	-0.78	0.78	-0.76	0.04	0	1.21	0.01	-1	0	559	559
164	36	4.56	4.63	3.74	0.38	0.98	-0.02	0.9	-0.27	0.32	0	1.06	0.01	-1	0	561	561
142	36	3.94	4	0.9	0.35	0.89	-0.34	0.84	-0.49	0.07	0	1.12	0.01	-1	0	563	563
159	36	4.42	4.25	2.25	0.36	1.52	2.22	1.45	1.61	0.22	0	0.35	0.01	-1	0	567	567
155	33	4.7	4.61	3.65	0.42	1.38	1.39	1.15	0.54	0.19	0	0.73	0.01	-1	0	568	568
150	32	4.69	4.6	3.6	0.42	1.23	0.9	1	0.11	0.24	0	0.85	0.01	-1	0	569	569
169	36	4.69	4.61	3.67	0.4	0.96	-0.09	0.79	-0.6	0.22	0	1.1	0.01	-1	0	570	570
135	34	3.97	3.86	0.15	0.37	0.7	-1.11	0.65	-1.25	0.05	0	1.28	0.01	-1	0	571	571
150	33	4.55	4.4	2.83	0.39	1.51	2.01	1.24	0.88	0.27	0	0.48	0.01	-1	0	572	572
162	34	4.76	4.82	4.69	0.42	1.42	1.5	1.8	1.86	0.22	0	0.57	0.01	-1	0	573	573
134	34	3.94	3.93	0.53	0.36	1	0.1	1.03	0.2	0.1	0	1.04	0.01	-1	0	574	574
143	34	4.21	4.14	1.73	0.38	0.75	-0.99	0.66	-1.24	0.24	0	1.27	0.01	-1	0	575	575
148	32	4.62	4.65	3.84	0.41	1.03	0.21	0.88	-0.28	0.21	0	1.04	0.01	-1	0	576	576
130	33	3.94	3.93	0.56	0.37	0.83	-0.56	0.75	-0.82	0.13	0	1.2	0.01	-1	0	577	577
128	34	3.76	3.78	-0.23	0.35	1.44	1.53	1.35	1.21	0.01	0	0.69	0.01	-1	0	578	578
154	35	4.4	4.35	2.63	0.38	4.35	7.6	4.45	6.53	0.13	0	-2.13	0.01	-1	0	579	579
134	34	3.94	3.92	0.48	0.36	1	0.1	1.01	0.14	0.1	0	1.05	0.01	-1	0	580	580
140	35	4	3.97	0.74	0.35	0.9	-0.34	0.99	0.05	0	0	1.12	0.01	-1	0	581	581
128	32	4	3.99	0.85	0.38	0.63	-1.46	0.59	-1.51	0	0	1.35	0.01	-1	0	582	582
129	33	3.91	3.92	0.45	0.37	0.6	-1.6	0.55	-1.76	0.23	0	1.36	0.01	-1	0	584	584
134	34	3.94	3.94	0.6	0.37	0.81	-0.66	0.74	-0.89	0.12	0	1.21	0.01	-1	0	586	586
127	34	3.74	3.82	-0.02	0.35	1.25	0.96	1.26	0.94	0.19	0	0.8	0.01	-1	0	587	587
156	34	4.59	4.68	3.94	0.4	1.28	1.12	1.14	0.54	0.3	0	0.77	0.01	-1	0	588	588
124	33	3.76	3.85	0.09	0.36	0.64	-1.43	0.58	-1.67	0.26	0	1.34	0.01	-1	0	589	589
125	33	3.79	3.86	0.15	0.36	0.97	-0.02	0.91	-0.23	0.26	0	1.07	0.01	-1	0	591	591
129	34	3.79	3.87	0.19	0.36	0.8	-0.73	0.77	-0.78	0.1	0	1.2	0.01	-1	0	594	594
144	36	4	4.03	1.11	0.36	0.56	-1.88	0.51	-2.01	0	0	1.39	0.01	-1	0	595	595
159	36	4.42	4.45	3.04	0.36	1.29	1.36	1.5	1.78	-0.02	0	0.59	0.01	-1	0	598	598
129	34	3.79	3.87	0.19	0.36	0.8	-0.73	0.77	-0.78	0.1	0	1.2	0.01	-1	0	600	600
144	36	4	4.03	1.11	0.36	0.56	-1.88	0.51	-2.01	0	0	1.39	0.01	-1	0	601	601
166	35	4.74	4.87	5.03	0.42	1.31	1.14	1.13	0.47	0.17	0	0.82	0.01	-1	0	605	605
144	34	4.24	4.3	2.46	0.37	1.6	2.26	1.75	2.36	0.24	0	0.3	0.01	-1	0	606	606
125	33	3.79	3.92	0.47	0.36	0.67	-1.33	0.6	-1.56	0.23	0	1.32	0.01	-1	0	608	608
122	32	3.81	3.83	0.01	0.37	1.01	0.14	0.98	0.03	0.04	0	1.03	0.01	-1	0	609	609
130	33	3.94	3.94	0.57	0.37	0.83	-0.58	0.75	-0.81	0.05	0	1.2	0.01	-1	0	610	610
133	35	3.8	3.82	-0.04	0.35	1.1	0.46	1.09	0.42	-0.01	0	0.93	0.01	-1	0	611	611
128	33	3.88	3.99	0.86	0.37	0.78	-0.77	0.78	-0.7	0.08	0	1.2	0.01	-1	0	614	614
131	35	3.74	3.88	0.27	0.35	0.94	-0.17	1	0.1	0.21	0	1.01	0.01	-1	0	615	615
132	33	4	4.08	1.41	0.37	0.63	-1.51	0.6	-1.52	0	0	1.35	0.01	-1	0	616	616
123	33	3.73	3.81	-0.1	0.36	0.78	-0.81	0.8	-0.68	0.26	0	1.19	0.01	-1	0	618	618
166	35	4.74	4.83	4.75	0.42	1.3	1.11	1.11	0.42	0.15	0	0.83	0.01	-1	0	619	619
125	33	3.79	3.86	0.15	0.36	0.97	-0.02	0.91	-0.23	0.26	0	1.07	0.01	-1	0	620	620
128	32	4	3.99	0.85	0.38	0.63	-1.46	0.59	-1.51	0	0	1.35	0.01	-1	0	621	621
129	33	3.91	3.92	0.45	0.37	0.6	-1.6	0.55	-1.76	0.23	0	1.36	0.01	-1	0	622	622
154	37	4.16	4.18	1.89	0.35	1.02	0.17	1.06	0.31	0.14	0	0.95	0.01	-1	0	623	623
170	36	4.72	4.83	4.71	0.41	1.3	1.14	1.26	0.8	0.21	0	0.79	0.01	-1	0	627	627
132	33	4	4.06	1.26	0.37	0.71	-1.16	0.71	-1.03	0	0	1.29	0.01	-1	0	628	628
159	35	4.54	4.65	3.83	0.38	1.31	1.31	1.19	0.72	0.24	0	0.72	0.01	-1	0	630	630
140	35	4	3.81	-0.07	0.36	0.62	-1.58	0.6	-1.56	0	0	1.36	0.01	-1	0	633	633
162	36	4.5	4.26	2.27	0.37	1.28	1.26	1.35	1.25	0.2	0	0.69	0.01	-1	0	637	637
154	35	4.4	4.14	1.72	0.37	0.77	-1.09	0.73	-1.04	0.25	0	1.28	0.01	-1	0	638	638
149	33	4.52	4.65	3.84	0.39	1.23	1.01	1.07	0.32	0.29	0	0.79	0.01	-1	0	639	639
134	35	3.83	3.94	0.61	0.35	1.98	2.96	2.06	2.95	0.26	0	0.07	0.01	-1	0	642	642
135	35	3.86	3.97	0.76	0.36	0.63	-1.5	0.6	-1.53	0.19	0	1.33	0.01	-1	0	644	644
133	34	3.91	4.01	1	0.36	1.78	2.43	1.81	2.36	0.26	0	0.28	0.01	-1	0	645	645
159	33	4.82	4.93	5.56	0.45	1.11	0.45	1.01	0.17	0.21	0	0.97	0.01	-1	0	646	646
127	34	3.74	3.82	-0.02	0.35	1.25	0.96	1.26	0.94	0.19	0	0.8	0.01	-1	0	647	647
156	34	4.59	4.68	3.94	0.4	1.28	1.12	1.14	0.54	0.3	0	0.77	0.01	-1	0	648	648
124	33	3.76	3.85	0.09	0.36	0.64	-1.43	0.58	-1.67	0.26	0	1.34	0.01	-1	0	649	649
135	34	3.97	3.86	0.15	0.37	0.7	-1.11	0.65	-1.25	0.06	0	1.28	0.01	-1	0	652	652
155	33	4.7	4.61	3.65	0.42	1.38	1.39	1.15	0.54	0.19	0	0.73	0.01	-1	0	653	653
150	32	4.69	4.6	3.6	0.42	1.23	0.9	1	0.11	0.24	0	0.85	0.01	-1	0	654	654
150	33	4.55	4.4	2.83	0.39	1.51	2.01	1.24	0.88	0.27	0	0.48	0.01	-1	0	655	655
152	33	4.61	4.48	3.15	0.4	0.97	-0.05	0.87	-0.36	0.27	0	1.08	0.01	-1	0	656	656
138	32	4.31	4.14	1.71	0.38	2.55	4.85	2.77	4.46	0.26	0	-0.88	0.01	-1	0	657	657
163	34	4.79	4.89	5.16	0.44	1.34	1.17	1.41	1.04	0.19	0	0.77	0.01	-1	0	661	661
150	34	4.41	4.46	3.09	0.38	1.97	3.38	2.22	3.36	0.29	0	-0.15	0.01	-1	0	662	662
126	34	3.71	3.8	-0.14	0.35	0.71	-1.13	0.66	-1.28	0.23	0	1.28	0.01	-1	0	663	663
148	33	4.48	4.61	3.65	0.38	1.58	2.27	1.54	1.74	0.29	0	0.34	0.01	-1	0	664	664
154	34	4.53	4.67	3.89	0.38	1.07	0.36	0.99	0.05	0.3	0	0.98	0.01	-1	0	669	669
132	34	3.88	3.98	0.84	0.36	1.28	1.02	1.17	0.65	-0.05	0	0.8	0.01	-1	0	671	671
126	34	3.71	3.81	-0.11	0.35	1.78	2.53	1.75	2.31	0.18	0	0.25	0.01	-1	0	673	673
134	35	3.83	3.91	0.41	0.35	0.69	-1.22	0.64	-1.37	0.18	0	1.3	0.01	-1	0	677	677
133	34	3.91	3.97	0.75	0.36	0.88	-0.37	0.83	-0.52	0.09	0	1.15	0.01	-1	0	678	678
146	34	4.29	4.16	1.82	0.37	1.36	1.52	1.38	1.37	0.26	0	0.56	0.01	-1	0	679	679
129	33	3.91	3.85	0.09	0.37	0.7	-1.11	0.66	-1.22	0.14	0	1.28	0.01	-1	0	680	680
130	33	3.94	3.94	0.57	0.37	0.86	-0.42	0.81	-0.57	0.06	0	1.16	0.01	-1	0	681	681
134	34	3.94	3.87	0.2	0.37	0.71	-1.09	0.67	-1.17	0.1	0	1.27	0.01	-1	0	682	682
123	33	3.73	3.87	0.21	0.35	0.5	-2.29	0.46	-2.37	0.32	0	1.46	0.01	-1	0	683	683
120	32	3.75	3.89	0.29	0.36	0.77	-0.82	0.68	-1.13	0.26	0	1.24	0.01	-1	0	684	684
130	33	3.94	4.03	1.11	0.37	0.93	-0.17	0.92	-0.18	0.07	0	1.09	0.01	-1	0	685	685
130	33	3.94	3.95	0.62	0.37	0.83	-0.57	0.76	-0.78	0.12	0	1.2	0.01	-1	0	686	686
139	35	3.97	4.06	1.27	0.36	0.74	-0.96	0.72	-0.99	0.05	0	1.24	0.01	-1	0	687	687
136	35	3.89	3.99	0.89	0.36	0.73	-1.02	0.67	-1.19	0.14	0	1.26	0.01	-1	0	688	688
118	32	3.69	3.84	0.04	0.36	0.72	-1.1	0.8	-0.69	0.24	0	1.23	0.01	-1	0	689	689
124	33	3.76	3.69	-0.6	0.36	1.33	1.19	1.28	1	0.08	0	0.76	0.01	-1	0	690	690
159	36	4.42	4.25	2.25	0.36	1.52	2.22	1.45	1.61	0.22	0	0.35	0.01	-1	0	691	691
125	33	3.79	3.86	0.15	0.36	0.97	-0.02	0.91	-0.23	0.26	0	1.07	0.01	-1	0	692	692
118	32	3.69	3.84	0.04	0.36	0.72	-1.1	0.8	-0.69	0.24	0	1.23	0.01	-1	0	693	693
130	33	3.94	3.93	0.56	0.37	0.83	-0.56	0.75	-0.82	0.13	0	1.2	0.01	-1	0	694	694
135	35	3.86	4.01	0.98	0.36	0.87	-0.41	0.78	-0.73	0.18	0	1.16	0.01	-1	0	695	695
